# Supplementary material for: NIMA-related kinase 9 regulates the phosphorylation of the essential myosin light chain in the heart
Source: Nat Commun. 2022 Oct 20;13:6209. doi: 10.1038/s41467-022-33658-2 (PMC9585074; doi:10.1038/s41467-022-33658-2)
Supplement: Supplementary file 8 — Source Data file [file 41467_2022_33658_MOESM8_ESM.xlsx]

## Sheet: Fig. 1A
Immunoblot for validation of precipitation of ELC interacting proteins with antibody coupled Epoxy beads

## Sheet: Fig. 1B,C
Sample report of mass spectrometry results, shown are unique peptide counts, PRIDE project accession number PXD016357
				Unique Peptide Counts
Identified Proteins	Abbreviation	Accession Number	Molecular Weight	IP IgG Ctrl	IP ELC	Fold change	Categories		Categories		All identified proteins	ELC enriched
PREDICTED: major vault protein isoform X1 [Danio rerio]	MVP	gi|528473450	97 kDa	0	41	41	O		Sarcomere	S	28	23
PREDICTED: oxoglutarate (alpha-ketoglutarate) dehydrogenase (lipoamide) isoform X1 [Danio rerio]	OGDH	gi|528488580 (+3)	119 kDa	0	26	26	E		Kinases	K	3	3
von Willebrand factor precursor [Danio rerio]	VWF	gi|530354700	308 kDa	0	22	22	C		Enzymes	E	30	32
glutamate dehydrogenase 1b [Danio rerio]	GLUD2	gi|41282194	60 kDa	0	14	14	E		Others	O	31	29
PREDICTED: xin actin-binding repeat-containing protein 1 isoform X2 [Danio rerio]	XIRP2	gi|688536876	?	0	14	14	S		Unknown	U	6	6
Spectrin, beta, erythrocytic [Danio rerio]	SPTB	gi|190338653 (+1)	273 kDa	1	14	14	O		Cytoskeleton	C	12	13
PREDICTED: ryanodine receptor 2 [Danio rerio]	RYR2	gi|688594283	?	0	13	13	S			TOTAL	110	106
Actn2 [Danio rerio]	ACTN2	gi|269148250	103 kDa	0	12	12	S
PREDICTED: inosine-5'-monophosphate dehydrogenase 2 isoform X1 [Danio rerio]	IMPDH2	gi|528487564	58 kDa	0	11	11	E
fibrinogen beta chain precursor [Danio rerio]	FGB	gi|47086505	54 kDa	0	11	11	C
fibrinogen alpha chain precursor [Danio rerio]	FGA	gi|303304954	75 kDa	0	10	10	C
transitional endoplasmic reticulum ATPase [Danio rerio]	VCP	gi|41393119	89 kDa	0	10	10	E
myosin binding protein C, cardiac [Danio rerio]	MyBP-C	gi|172072588 (+3)	142 kDa	0	9	9	S
fibrinogen gamma polypeptide precursor [Danio rerio]	FGG	gi|47085769	49 kDa	0	8	8	C
dihydrolipoyllysine-residue succinyltransferase component of 2-oxoglutarate dehydrogenase complex, mitochondrial [Danio rerio]	DLST	gi|41393131 (+1)	49 kDa	0	7	7	E
hydroxyacyl-CoA dehydrogenase/3-ketoacyl-CoA thiolase/enoyl-CoA hydratase (trifunctional protein), alpha subunit a [Danio rerio]	HADHA	gi|157426949	82 kDa	0	7	7	E
Aldh2b protein [Danio rerio]	Aldh2b	gi|94574478	56 kDa	0	7	7	E
PREDICTED: interferon-induced protein 44-like [Danio rerio]	IFI44L	gi|688609958	?	0	7	7	O
PREDICTED: vitellogenin 1 isoform X1 [Danio rerio]	vtg1	gi|688609473	?	0	7	7	C
keratin 15 [Danio rerio]	KRT15	gi|47087241	49 kDa	1	7	7	C
tubulin, beta 2c [Danio rerio]	TBB2C	gi|239582731 (+1)	50 kDa	0	6	6	S
mitochondrial trifunctional protein, alpha subunit [Danio rerio]	HADHA, HADHB	gi|148224245	83 kDa	0	6	6	O
PREDICTED: serine/threonine-protein kinase Nek9-like, partial [Danio rerio]	NEK9	gi|528507208	66 kDa	0	6	6	K
PREDICTED: teneurin-1 [Danio rerio]	TENM1	gi|326667724 (+4)	302 kDa	0	6	6	O
aldolase a, fructose-bisphosphate, b [Danio rerio]	ALDOB	gi|47086021	40 kDa	1	6	6	E
PREDICTED: myosin-10 isoform X2 [Danio rerio]	MYH10	gi|528481571 (+3)	230 kDa	2	11	5.5	S
Myosin, heavy polypeptide 6, cardiac muscle, alpha [Danio rerio]	MHC-α	gi|190338754	223 kDa	6	32	5.33333	S
Rplp0 protein [Danio rerio]	RPLP0	gi|29124460 (+1)	34 kDa	0	5	5	O
Gsna protein [Danio rerio]	GSNA	gi|116487953	84 kDa	0	5	5	S
Heat shock protein 5 [Danio rerio]	HSPA5	gi|39645428 (+1)	72 kDa	0	5	5	O
ADP/ATP translocase 2 [Danio rerio]	SLC25A5	gi|27545251	33 kDa	3	14	4.66667	E
very long-chain specific acyl-CoA dehydrogenase, mitochondrial [Danio rerio]	ACADVL	gi|47086807 (+1)	71 kDa	3	14	4.66667	E
spectrin alpha chain, brain [Danio rerio]	SPTBN5	gi|148596963 (+4)	285 kDa	4	18	4.5	O
PREDICTED: myosin-9 isoform X1 [Danio rerio]	MYH6	gi|528473035 (+1)	198 kDa	2	9	4.5	S
isocitrate dehydrogenase [NADP], mitochondrial [Danio rerio]	IDH2	gi|41054651	50 kDa	3	13	4.33333	E
calcium-binding mitochondrial carrier protein Aralar1 [Danio rerio]	SLC25A12	gi|47086479	75 kDa	0	4	4	O
lipoamide acyltransferase component of branched-chain alpha-keto acid dehydrogenase complex, mitochondrial [Danio rerio]	BCKDHA	gi|61806604	54 kDa	0	4	4	E
trifunctional enzyme subunit beta, mitochondrial [Danio rerio]	HADHAB	gi|41053347	50 kDa	0	4	4	E
glyceraldehyde-3-phosphate dehydrogenase [Danio rerio]	GAPDH	gi|169403947	36 kDa	0	4	4	E
PREDICTED: triadin, partial [Danio rerio]	TRDN	gi|688603187	?	0	4	4	S
peroxiredoxin-2 [Danio rerio]	Komplex	gi|50539996	22 kDa	0	4	4	E
PREDICTED: M-protein, striated muscle isoform X1 [Danio rerio]	MYOM2	gi|688566240 (+2)	?	2	7	3.5	C
Dihydrolipoamide S-acetyltransferase (E2 component of pyruvate dehydrogenase complex) [Danio rerio]	DLAT	gi|190337297 (+1)	69 kDa	0	3	3	E
heat shock cognate 71 kDa protein [Danio rerio]	HSPA8	gi|160333682 (+1)	71 kDa	0	3	3	O
NADH-ubiquinone oxidoreductase 75 kDa subunit, mitochondrial [Danio rerio]	NDUFS1	gi|56090150	79 kDa	0	3	3	E
aspartate aminotransferase 2a [Danio rerio]	GOT2A	gi|47087061	48 kDa	0	3	3	E
Zgc:65987 [Danio rerio]		gi|33991766 (+1)	27 kDa	0	3	3	U
PREDICTED: actin, cytoplasmic 1-like [Astyanax mexicanus]		gi|597797532	42 kDa	3	9	3	S
actin [Danio rerio]	ACTBA	gi|37903435	42 kDa	1	3	3	S
MGC171407 protein [Danio rerio]	TUBA1C	gi|156229849	50 kDa	1	3	3	O
Zgc:152732 protein [Danio rerio]		gi|134024901	73 kDa	1	3	3	U
heat shock protein HSP 90-beta [Danio rerio]	HSP90AB	gi|226823315 (+1)	83 kDa	1	3	3	O
polymerase I and transcript release factor isoform 2 [Danio rerio]		gi|167621556	52 kDa	1	3	3	E
ATP synthase subunit alpha, mitochondrial [Danio rerio]	ATP5A1	gi|116325975	60 kDa	8	18	2.25	E
PREDICTED: unconventional myosin-XVIIIa isoform X1 [Danio rerio]	MYO18A	gi|688588244 (+1)	?	0	2	2	S
sarcalumenin precursor [Danio rerio]	SRL	gi|117606264 (+3)	55 kDa	0	2	2	S
PREDICTED: myosin-9-like [Danio rerio]	MYH9	gi|528472995	16 kDa	0	2	2	S
aconitate hydratase, mitochondrial [Danio rerio]	ACO2	gi|38707983	85 kDa	0	2	2	E
phosphofructokinase, muscle b [Danio rerio]	PFK-1	gi|147904182 (+1)	84 kDa	0	2	2	K
electron transfer flavoprotein subunit alpha, mitochondrial [Danio rerio]	ETFA	gi|38707985	35 kDa	0	2	2	O
L-lactate dehydrogenase A chain [Danio rerio]	LDHA	gi|18858959	36 kDa	0	2	2	E
RecName: Full=Splicing factor 3B subunit 3 [Danio rerio]	SF3B3	gi|123888555 (+1)	136 kDa	0	2	2	O
thioredoxin-dependent peroxide reductase, mitochondrial [Danio rerio]	PRDX3	gi|564112195 (+1)	27 kDa	0	2	2	E
junctophilin 1a [Danio rerio]	JPH1A	gi|261278378	75 kDa	0	2	2	O
PREDICTED: calcium/calmodulin-dependent protein kinase type II subunit gamma isoform X26 [Danio rerio]	CamK2G	gi|688582967	?	0	2	2	K
fructose-bisphosphate aldolase C-B [Danio rerio]	ALSOCB	gi|35902900	39 kDa	0	2	2	E
60S ribosomal protein L12 [Danio rerio]	RPL12	gi|322366519 (+2)	18 kDa	0	2	2	O
ryanodine receptor 1 [Danio rerio]	RYR1A RYR1B	gi|156523287	575 kDa	0	2	2	S
uncharacterized protein LOC566692 precursor [Danio rerio]		gi|154426314 (+5)	17 kDa	0	2	2	U
troponin I type 1b (skeletal, slow) [Danio rerio]	TNNI1b	gi|56693297	21 kDa	0	2	2	S
40S ribosomal protein S5 [Danio rerio]	RPS5	gi|27545223 (+1)	23 kDa	0	2	2	O
single-stranded DNA-binding protein, mitochondrial [Danio rerio]	SSBP1	gi|62955585	17 kDa	0	2	2	O
ribosomal protein S3 [Danio rerio]	RBPS3	gi|37595356 (+1)	27 kDa	0	2	2	O
PREDICTED: ral GTPase-activating protein subunit beta isoform X1 [Danio rerio]	RALGAPB	gi|688562309 (+4)	?	0	2	2	O
actin, alpha, cardiac muscle 1a [Danio rerio]	ACTC1	gi|51592073	42 kDa	2	4	2	S
lamin-B2 [Danio rerio]	LMNB2	gi|366392938 (+1)	66 kDa	3	6	2	S
myosin light chain alkali, smooth-muscle isoform [Danio rerio]	MLC3SM	gi|47174755 (+3)	17 kDa	2	4	2	S
Solute carrier family 25 (mitochondrial carrier; phosphate carrier), member 3 [Danio rerio]	SLC25A3B	gi|45709332 (+2)	39 kDa	1	2	2	O
alpha globin-like [Danio rerio]	HBAA1	gi|74315904	16 kDa	1	2	2	O
apolipoprotein A-Ib precursor [Danio rerio]	APOA1	gi|424036615	30 kDa	1	2	2	O
PREDICTED: malate dehydrogenase 1a, NAD (soluble) isoform X1 [Danio rerio]	MDH1AB	gi|528469132 (+1)	38 kDa	1	2	2	E
14-3-3 protein beta/alpha-A [Danio rerio]	YWHABB	gi|229606068 (+1)	28 kDa	1	2	2	O
RecName: Full=Succinate dehydrogenase [ubiquinone] flavoprotein subunit, mitochondrial; AltName: Full=Flavoprotein subunit of complex II; Short=Fp; Flags: Precursor [Danio rerio]		gi|205831554 (+1)	72 kDa	1	2	2	E
keratin 8 [Danio rerio]	KRT8	gi|29335502 (+1)	56 kDa	5	9	1.8	C
ventricular myosin heavy chain-like [Danio rerio]	VMHC	gi|163644263	223 kDa	52	89	1.71154	S
RecName: Full=Hemoglobin subunit alpha; AltName: Full=Alpha-globin aa1; AltName: Full=Hemoglobin alpha chain [Danio rerio]	HBAA1	gi|20138124	16 kDa	6	10	1.66667	C
PREDICTED: uncharacterized protein LOC100006146 [Danio rerio]	/	gi|688562948	?	12	19	1.58333	U
Desm protein [Danio rerio]	DES	gi|62204269	56 kDa	11	17	1.54545	S
uncharacterized protein LOC678611 [Danio rerio]		gi|94536645	51 kDa	4	6	1.5	U
myosin, light chain 9b, regulatory [Danio rerio]	MYL9b	gi|47086015	20 kDa	2	3	1.5	S
alpha-cardiac actin [Danio rerio]	ACTC1	gi|6636384	42 kDa	13	19	1.46154	S
RecName: Full=L-lactate dehydrogenase B-A chain; Short=LDH-B-A [Danio rerio]	LDHBA	gi|313104308	36 kDa	5	7	1.4	E
ATP synthase subunit beta, mitochondrial [Danio rerio]	ATP5F1B	gi|366039974 (+1)	55 kDa	11	13	1.18182	E
myoglobin [Danio rerio]	MB	gi|41053652	16 kDa	9	10	1.11111	C
hemoglobin subunit beta-1 [Danio rerio]	BA1	gi|18858329	16 kDa	10	11	1.1	C
tropomyosin alpha-4 chain isoform 1 [Danio rerio]	TPM4	gi|66792936	33 kDa	12	12	1	S
heat shock protein, alpha-crystallin-related, 1 [Danio rerio]	HSPB1	gi|339717158 (+2)	22 kDa	4	4	1	O
A2ml protein [Danio rerio]	A1ML	gi|116487878 (+1)	160 kDa	2	2	1	O
cardiac myosin light chain-1 [Danio rerio]	ELC	gi|55926111	22 kDa	10	9	0.9	S
Myosin, heavy polypeptide 11, smooth muscle [Danio rerio]	MYH11	gi|190339288 (+2)	228 kDa	10	9	0.9	S
myosin regulatory light chain 2, atrial isoform [Danio rerio]	RLC	gi|29725603	19 kDa	7	5	0.714286	S
PREDICTED: filamin-A isoform X1 [Danio rerio]	FLNA	gi|688611381 (+1)	?	3	2	0.666667	O
microfibrillar-associated protein 4 precursor [Danio rerio]	MFAP4	gi|47086261 (+1)	27 kDa	2	1	0.5	O
PREDICTED: apolipoprotein B-100 [Danio rerio]	APOBA	gi|528512584	290 kDa	2	1	0.5	O
Zgc:77517 protein [Danio rerio]		gi|157423081 (+1)	44 kDa	4	2	0.5	U
pyruvate carboxylase, mitochondrial [Danio rerio]	PCXB	gi|18858695 (+1)	130 kDa	3	1	0.333333	E
Krt5 protein [Danio rerio]	KRT5	gi|39645432	58 kDa	2	0	0	C
propionyl-CoA carboxylase alpha chain, mitochondrial [Danio rerio]	PCCA	gi|57526509	78 kDa	2	0	0	E
fatty acid binding protein 11a [Danio rerio]	FABp11A	gi|52219194	15 kDa	2	0	0	O
Cox5ab protein [Danio rerio]	COX5AB	gi|37590361 (+2)	17 kDa	2	0	0	O

## Sheet: Fig. 1C
String interaction analysis, version 10.5
#node1	node2	node1_string_internal_id	node2_string_internal_id	node1_external_id	node2_external_id	coexpression	experimentally_determined_interaction	database_annotated	automated_textmining	combined_score
TNNI3	MYL3	1852512	1847344	9606.ENSP00000341838	9606.ENSP00000292327	0.187	0.373	0.900	0.639	0.979
TNNT2	MYL3	1854566	1847344	9606.ENSP00000356286	9606.ENSP00000292327	0.236	0.293	0.900	0.629	0.977
MYH6	MYL3	1853324	1847344	9606.ENSP00000348634	9606.ENSP00000292327	0.124	0.545	0.900	0.508	0.977
MYH7	MYL3	1853180	1847344	9606.ENSP00000347507	9606.ENSP00000292327	0.146	0.545	0.800	0.700	0.973
MYBPC3	MYL3	1862235	1847344	9606.ENSP00000442795	9606.ENSP00000292327	0.123	0	0.900	0.669	0.968
TNNI1	MYL3	1851953	1847344	9606.ENSP00000337022	9606.ENSP00000292327	0.125	0.373	0.900	0.434	0.964
MYH8	MYL3	1858931	1847344	9606.ENSP00000384330	9606.ENSP00000292327	0.097	0.545	0.900	0.245	0.964

## Sheet: Fig. 1D
#14-533, Proteins Report created on 10/01/2019, Scaffold 4 version 4.8.9 20181203
Experiment name	Biological sample category	Biological sample name	MS/MS sample name	Protein name	Protein accession numbers	Database sources	Protein molecular weight (Da)	Protein identification probability	Exclusive unique peptide count	Exclusive unique spectrum count	Exclusive spectrum count	Percentage of total spectra	Percentage sequence coverage	Peptide sequence	Previous amino acid	Next amino acid	Best Peptide identification probability	Best Mascot Ion Score	Best Mascot Identity Score	Best Mascot Homology Score	Best Mascot Delta Ion Score	Number of identified +1H spectra	Number of identified +2H spectra	Number of identified +3H spectra	Number of identified +4H spectra	Number of enzymatic termini	Calculated +1H Peptide Mass (AMU)	Median Retention Time	Total Precursor Intensity	Total TIC	Peptide start index	Peptide stop index
14-533	14-533 04-06	14-533 04-06	X-14-533-04	PREDICTED: serine/threonine-protein kinase Nek9-like, partial [Danio rerio]	gi|528507208	NCBInr_Danio-Reiro_24082014.fasta	65836.9	1	6	6	6	0.00104	0.118	HQGVQILVGPFGGK	K	I	0.993	33.5	39.9	15.7	32.9	0	1	0	0	2	1436.8	2741		8309.6	311	324
14-533	14-533 04-06	14-533 04-06	X-14-533-04	PREDICTED: serine/threonine-protein kinase Nek9-like, partial [Danio rerio]	gi|528507208	NCBInr_Danio-Reiro_24082014.fasta	65836.9	1	6	6	6	0.00104	0.118	LGLNQGITGIK	K	N	0.997	57	37.9	34.4	39.1	0	1	0	0	2	1113.66	2553		22792.2	236	246
14-533	14-533 04-06	14-533 04-06	X-14-533-05	PREDICTED: serine/threonine-protein kinase Nek9-like, partial [Danio rerio]	gi|528507208	NCBInr_Danio-Reiro_24082014.fasta	65836.9	1	4	4	4	0.000672	0.0695	LGLNQGITGIK	K	N	0.996	35.8	37.9	26.8	24.2	0	1	0	0	2	1113.66	2566		20074.6	236	246
14-533	14-533 04-06	14-533 04-06	X-14-533-04	PREDICTED: serine/threonine-protein kinase Nek9-like, partial [Danio rerio]	gi|528507208	NCBInr_Danio-Reiro_24082014.fasta	65836.9	1	6	6	6	0.00104	0.118	LSTVTETSVAVVTTR	K	S	0.995	41	40.3	27.3	29.2	0	1	0	0	2	1563.86	2494		4267.38	82	96
14-533	14-533 04-06	14-533 04-06	X-14-533-04	PREDICTED: serine/threonine-protein kinase Nek9-like, partial [Danio rerio]	gi|528507208	NCBInr_Danio-Reiro_24082014.fasta	65836.9	1	6	6	6	0.00104	0.118	QVSDQLQENQR	K	L	0.997	47.3	40.3	26.6	36.5	0	1	0	0	2	1344.65	1750		3247.42	574	584
14-533	14-533 04-06	14-533 04-06	X-14-533-05	PREDICTED: serine/threonine-protein kinase Nek9-like, partial [Danio rerio]	gi|528507208	NCBInr_Danio-Reiro_24082014.fasta	65836.9	1	4	4	4	0.000672	0.0695	QVSDQLQENQR	K	L	0.99	33	40.3	34.9	13	0	1	0	0	2	1344.65	1761		4956.46	574	584
14-533	14-533 04-06	14-533 04-06	X-14-533-04	PREDICTED: calcium/calmodulin-dependent protein kinase type II subunit gamma isoform X26 [Danio rerio]	gi|688582967		0	1	2	2	2	0.000345	0	DLKPENLLLASK	?	?	0.978	23.2	38.4	25.3	12.4	0	0	1	0	2	1340.78	2725		12310.4	0	0
14-533	14-533 04-06	14-533 04-06	X-14-533-04	PREDICTED: calcium/calmodulin-dependent protein kinase type II subunit gamma isoform X26 [Danio rerio]	gi|688582967		0	1	2	2	2	0.000345	0	LTQYIDGQGRPR	?	?	0.979	26	40.9	19.2	21.4	0	0	1	0	2	1403.74	1941		12769.2	0	0
14-533	14-533 04-06	14-533 04-06	X-14-533-04	PREDICTED: serine/threonine-protein kinase Nek9-like, partial [Danio rerio]	gi|528507208	NCBInr_Danio-Reiro_24082014.fasta	65836.9	1	6	6	6	0.00104	0.118	VAALNSAIR	R	K	0.997	63.4	38.2	42.2	37.9	0	1	0	0	2	914.542	2139		23532.2	70	78
14-533	14-533 04-06	14-533 04-06	X-14-533-05	PREDICTED: serine/threonine-protein kinase Nek9-like, partial [Danio rerio]	gi|528507208	NCBInr_Danio-Reiro_24082014.fasta	65836.9	1	4	4	4	0.000672	0.0695	VAALNSAIR	R	K	0.997	52.7	38.2	34.1	34.6	0	1	0	0	2	914.542	2143		5780.07	70	78
14-533	14-533 07-09	14-533 07-09	X-14-533-07	PREDICTED: serine/threonine-protein kinase Nek9-like, partial [Danio rerio]	gi|528507208	NCBInr_Danio-Reiro_24082014.fasta	65836.9	0.983	1	1	1	0.000199	0.0149	VAALNSAIR	R	K	0.997	42.8	39.3	32.9	21.7	0	1	0	0	2	914.542	2148		11670.9	70	78
14-533	14-533 04-06	14-533 04-06	X-14-533-04	PREDICTED: serine/threonine-protein kinase Nek9-like, partial [Danio rerio]	gi|528507208	NCBInr_Danio-Reiro_24082014.fasta	65836.9	1	6	6	6	0.00104	0.118	VLACGNNEFNK	K	L	0.992	33.4	40.6	25.2	23.3	0	1	0	0	2	1265.59	1989		24297.8	225	235
14-533	14-533 04-06	14-533 04-06	X-14-533-05	PREDICTED: serine/threonine-protein kinase Nek9-like, partial [Danio rerio]	gi|528507208	NCBInr_Danio-Reiro_24082014.fasta	65836.9	1	4	4	4	0.000672	0.0695	VLACGNNEFNK	K	L	0.997	54	40.6	34.3	36.2	0	1	0	0	2	1265.59	1993		10743.1	225	235
Identified peptides were included in Supplemental Figure 1

## Sheet: Fig. 1E
Validation of ELC interaction partners using myc-specific Co-immunoprecipitation

## Sheet: Fig. 1F
Sample report of mass spectrometry results, shown are unique peptide counts, PRIDE project accession number PXD034115
				Unique peptide counts
Identified Proteins	Accession Number	Alternate ID	Molecular Weight	APEX-ELC + H2O2	APEX-ELC - H2O2	APEX-Ctrl + H2O2	APEX-Ctrl -H2O2	Fold change
DNA-dependent protein kinase catalytic subunit OS=Homo sapiens (Human) OX=9606 GN=PRKDC PE=1 SV=3	PRKDC_HUMAN	PRKDC	469 kDa	188	62	51	50	3.68627
Cytoplasmic dynein 1 heavy chain 1 OS=Homo sapiens (Human) OX=9606 GN=DYNC1H1 PE=1 SV=5	DYHC1_HUMAN	DYNC1H1	532 kDa	155	25	20	13	7.75
Pre-mRNA-processing-splicing factor 8 OS=Homo sapiens (Human) OX=9606 GN=PRPF8 PE=1 SV=2	PRP8_HUMAN	PRPF8	274 kDa	110	107	110	113	1
U5 small nuclear ribonucleoprotein 200 kDa helicase OS=Homo sapiens (Human) OX=9606 GN=SNRNP200 PE=1 SV=2	U520_HUMAN	SNRNP200	245 kDa	107	111	118	116	0.90678
Fatty acid synthase OS=Homo sapiens (Human) OX=9606 GN=FASN PE=1 SV=3	FAS_HUMAN	FASN	273 kDa	103	100	102	99	1.0098
CAD protein OS=Homo sapiens (Human) OX=9606 GN=CAD PE=1 SV=3	PYR1_HUMAN	CAD	243 kDa	84	60	74	70	1.13514
Myosin-9 OS=Homo sapiens (Human) OX=9606 GN=MYH9 PE=1 SV=4	MYH9_HUMAN	MYH9	227 kDa	84	111	108	101	0.777778
Myosin-10 OS=Homo sapiens (Human) OX=9606 GN=MYH10 PE=1 SV=3	MYH10_HUMAN	MYH10	229 kDa	81	88	73	81	1.10959
ATP-dependent RNA helicase A OS=Homo sapiens (Human) OX=9606 GN=DHX9 PE=1 SV=4	DHX9_HUMAN	DHX9	141 kDa	79	82	78	79	1.01282
Clathrin heavy chain 1 OS=Homo sapiens (Human) OX=9606 GN=CLTC PE=1 SV=5	CLH1_HUMAN	CLTC	192 kDa	74	45	45	44	1.64444
Chromodomain-helicase-DNA-binding protein 4 OS=Homo sapiens (Human) OX=9606 GN=CHD4 PE=1 SV=2	CHD4_HUMAN	CHD4	218 kDa	71	60	62	71	1.14516
Filamin-A OS=Homo sapiens (Human) OX=9606 GN=FLNA PE=1 SV=4	FLNA_HUMAN	FLNA	281 kDa	71	85	69	72	1.02899
Bifunctional glutamate/proline--tRNA ligase OS=Homo sapiens (Human) OX=9606 GN=EPRS PE=1 SV=5	SYEP_HUMAN	EPRS	171 kDa	68	62	67	66	1.01493
Poly [ADP-ribose] polymerase 1 OS=Homo sapiens (Human) OX=9606 GN=PARP1 PE=1 SV=4	PARP1_HUMAN	PARP1	113 kDa	65	57	60	57	1.08333
Small subunit processome component 20 homolog OS=Homo sapiens (Human) OX=9606 GN=UTP20 PE=1 SV=3	UTP20_HUMAN	UTP20	318 kDa	64	14	26	29	2.46154
Nuclear mitotic apparatus protein 1 OS=Homo sapiens (Human) OX=9606 GN=NUMA1 PE=1 SV=2	NUMA1_HUMAN	NUMA1	238 kDa	63	82	82	86	0.768293
Coatomer subunit alpha OS=Homo sapiens (Human) OX=9606 GN=COPA PE=1 SV=2	COPA_HUMAN	COPA	138 kDa	62	53	57	58	1.08772
Eukaryotic translation initiation factor 3 subunit A OS=Homo sapiens (Human) OX=9606 GN=EIF3A PE=1 SV=1	EIF3A_HUMAN	EIF3A	167 kDa	60	71	75	74	0.8
Pyruvate carboxylase, mitochondrial OS=Homo sapiens (Human) OX=9606 GN=PC PE=1 SV=2	PYC_HUMAN	PC	130 kDa	59	50	40	35	1.475
Myb-binding protein 1A OS=Homo sapiens (Human) OX=9606 GN=MYBBP1A PE=1 SV=2	MBB1A_HUMAN	MYBBP1A	149 kDa	56	40	45	45	1.24444
DNA-directed RNA polymerase II subunit RPB1 OS=Homo sapiens (Human) OX=9606 GN=POLR2A PE=1 SV=2	RPB1_HUMAN	POLR2A	217 kDa	55	31	49	40	1.12245
Leucine--tRNA ligase, cytoplasmic OS=Homo sapiens (Human) OX=9606 GN=LARS PE=1 SV=2	SYLC_HUMAN	LARS	134 kDa	53	37	36	37	1.47222
Isoleucine--tRNA ligase, cytoplasmic OS=Homo sapiens (Human) OX=9606 GN=IARS PE=1 SV=2	SYIC_HUMAN	IARS	145 kDa	53	39	45	45	1.17778
Elongation factor 2 OS=Homo sapiens (Human) OX=9606 GN=EEF2 PE=1 SV=4	EF2_HUMAN	EEF2	95 kDa	53	54	54	57	0.981481
Transitional endoplasmic reticulum ATPase OS=Homo sapiens (Human) OX=9606 GN=VCP PE=1 SV=4	TERA_HUMAN	VCP	89 kDa	52	38	43	38	1.2093
Structural maintenance of chromosomes protein 1A OS=Homo sapiens (Human) OX=9606 GN=SMC1A PE=1 SV=2	SMC1A_HUMAN	SMC1A	143 kDa	52	62	54	59	0.962963
Protein RRP5 homolog OS=Homo sapiens (Human) OX=9606 GN=PDCD11 PE=1 SV=3	RRP5_HUMAN	PDCD11	209 kDa	52	54	60	56	0.866667
General transcription factor 3C polypeptide 1 OS=Homo sapiens (Human) OX=9606 GN=GTF3C1 PE=1 SV=4	TF3C1_HUMAN	GTF3C1	239 kDa	49	45	58	55	0.844828
Midasin OS=Homo sapiens (Human) OX=9606 GN=MDN1 PE=1 SV=2	MDN1_HUMAN	MDN1	633 kDa	48	1	0	0	48
E3 ubiquitin-protein ligase MYCBP2 OS=Homo sapiens (Human) OX=9606 GN=MYCBP2 PE=1 SV=4	MYCB2_HUMAN	MYCBP2	514 kDa	48	25	41	36	1.17073
Tyrosine-protein kinase BAZ1B OS=Homo sapiens (Human) OX=9606 GN=BAZ1B PE=1 SV=2	BAZ1B_HUMAN	BAZ1B	171 kDa	47	41	47	48	1
Nucleolar RNA helicase 2 OS=Homo sapiens (Human) OX=9606 GN=DDX21 PE=1 SV=5	DDX21_HUMAN	DDX21	87 kDa	47	55	55	51	0.854545
Propionyl-CoA carboxylase alpha chain, mitochondrial OS=Homo sapiens (Human) OX=9606 GN=PCCA PE=1 SV=4	PCCA_HUMAN	PCCA	80 kDa	46	36	25	22	1.84
RNA cytidine acetyltransferase OS=Homo sapiens (Human) OX=9606 GN=NAT10 PE=1 SV=2	NAT10_HUMAN	NAT10	116 kDa	46	37	40	37	1.15
Pyruvate kinase PKM OS=Homo sapiens (Human) OX=9606 GN=PKM PE=1 SV=4	KPYM_HUMAN	PKM	58 kDa	46	46	42	42	1.09524
DNA (cytosine-5)-methyltransferase 1 OS=Homo sapiens (Human) OX=9606 GN=DNMT1 PE=1 SV=2	DNMT1_HUMAN	DNMT1	183 kDa	46	48	60	54	0.766667
serum albumin precursor (Bos taurus)	Bovine		?	46	93	68	74	0.676471
Nuclear pore complex protein Nup205 OS=Homo sapiens (Human) OX=9606 GN=NUP205 PE=1 SV=3	NU205_HUMAN	NUP205	228 kDa	44	10	9	11	4.88889
C-1-tetrahydrofolate synthase, cytoplasmic OS=Homo sapiens (Human) OX=9606 GN=MTHFD1 PE=1 SV=3	C1TC_HUMAN	MTHFD1	102 kDa	44	27	22	27	2
Vimentin OS=Homo sapiens (Human) OX=9606 GN=VIM PE=1 SV=4	VIME_HUMAN	VIM	54 kDa	44	62	54	49	0.814815
E3 ubiquitin-protein ligase HUWE1 OS=Homo sapiens (Human) OX=9606 GN=HUWE1 PE=1 SV=3	HUWE1_HUMAN	HUWE1	482 kDa	43	2	3	3	14.3333
E3 ubiquitin-protein ligase UBR4 OS=Homo sapiens (Human) OX=9606 GN=UBR4 PE=1 SV=1	UBR4_HUMAN	UBR4	574 kDa	43	4	7	7	6.14286
DNA replication licensing factor MCM3 OS=Homo sapiens (Human) OX=9606 GN=MCM3 PE=1 SV=3	MCM3_HUMAN	MCM3	91 kDa	43	29	34	35	1.26471
ATP-citrate synthase OS=Homo sapiens (Human) OX=9606 GN=ACLY PE=1 SV=3	ACLY_HUMAN	ACLY	121 kDa	43	32	36	38	1.19444
Structural maintenance of chromosomes protein 3 OS=Homo sapiens (Human) OX=9606 GN=SMC3 PE=1 SV=2	SMC3_HUMAN	SMC3	142 kDa	43	48	55	55	0.781818
eIF-2-alpha kinase activator GCN1 OS=Homo sapiens (Human) OX=9606 GN=GCN1 PE=1 SV=6	GCN1_HUMAN	GCN1	293 kDa	42	2	1	0	42
Exosome complex exonuclease RRP44 OS=Homo sapiens (Human) OX=9606 GN=DIS3 PE=1 SV=2	RRP44_HUMAN	DIS3	109 kDa	42	35	34	35	1.23529
Pre-mRNA-splicing factor ATP-dependent RNA helicase DHX15 OS=Homo sapiens (Human) OX=9606 GN=DHX15 PE=1 SV=2	DHX15_HUMAN	DHX15	91 kDa	42	44	43	45	0.976744
La-related protein 1 OS=Homo sapiens (Human) OX=9606 GN=LARP1 PE=1 SV=2	LARP1_HUMAN	LARP1	124 kDa	42	42	46	47	0.913043
Activating signal cointegrator 1 complex subunit 3 OS=Homo sapiens (Human) OX=9606 GN=ASCC3 PE=1 SV=3	ASCC3_HUMAN	ASCC3	251 kDa	42	37	47	47	0.893617
Heterogeneous nuclear ribonucleoprotein M OS=Homo sapiens (Human) OX=9606 GN=HNRNPM PE=1 SV=3	HNRPM_HUMAN	HNRNPM	78 kDa	42	52	49	47	0.857143
Leucine-rich PPR motif-containing protein, mitochondrial OS=Homo sapiens (Human) OX=9606 GN=LRPPRC PE=1 SV=3	LPPRC_HUMAN	LRPPRC	158 kDa	41	7	2	1	20.5
Staphylococcal nuclease domain-containing protein 1 OS=Homo sapiens (Human) OX=9606 GN=SND1 PE=1 SV=1	SND1_HUMAN	SND1	102 kDa	41	25	20	24	2.05
RRP12-like protein OS=Homo sapiens (Human) OX=9606 GN=RRP12 PE=1 SV=2	RRP12_HUMAN	RRP12	144 kDa	41	37	40	40	1.025
Structural maintenance of chromosomes protein 4 OS=Homo sapiens (Human) OX=9606 GN=SMC4 PE=1 SV=2	SMC4_HUMAN	SMC4	147 kDa	41	39	43	40	0.953488
ATP-dependent RNA helicase DHX30 OS=Homo sapiens (Human) OX=9606 GN=DHX30 PE=1 SV=1	DHX30_HUMAN	DHX30	134 kDa	41	47	55	57	0.745455
RNA cytosine C(5)-methyltransferase NSUN2 OS=Homo sapiens (Human) OX=9606 GN=NSUN2 PE=1 SV=2	NSUN2_HUMAN	NSUN2	86 kDa	40	34	41	43	0.97561
X-ray repair cross-complementing protein 5 OS=Homo sapiens (Human) OX=9606 GN=XRCC5 PE=1 SV=3	XRCC5_HUMAN	XRCC5	83 kDa	39	25	24	22	1.625
Neutral alpha-glucosidase AB OS=Homo sapiens (Human) OX=9606 GN=GANAB PE=1 SV=3	GANAB_HUMAN	GANAB	107 kDa	39	22	26	28	1.5
DNA-directed RNA polymerase II subunit RPB2 OS=Homo sapiens (Human) OX=9606 GN=POLR2B PE=1 SV=1	RPB2_HUMAN	POLR2B	134 kDa	39	25	28	31	1.39286
116 kDa U5 small nuclear ribonucleoprotein component OS=Homo sapiens (Human) OX=9606 GN=EFTUD2 PE=1 SV=1	U5S1_HUMAN	EFTUD2	109 kDa	39	41	42	39	0.928571
HEAT repeat-containing protein 1 OS=Homo sapiens (Human) OX=9606 GN=HEATR1 PE=1 SV=3	HEAT1_HUMAN	HEATR1	242 kDa	38	12	17	18	2.23529
Insulin receptor substrate 4 OS=Homo sapiens (Human) OX=9606 GN=IRS4 PE=1 SV=1	IRS4_HUMAN	IRS4	134 kDa	38	31	35	37	1.08571
Probable ATP-dependent RNA helicase DDX5 OS=Homo sapiens (Human) OX=9606 GN=DDX5 PE=1 SV=1	DDX5_HUMAN	DDX5	69 kDa	38	34	36	39	1.05556
T-complex protein 1 subunit alpha OS=Homo sapiens (Human) OX=9606 GN=TCP1 PE=1 SV=1	TCPA_HUMAN	TCP1	60 kDa	38	38	37	34	1.02703
DNA mismatch repair protein Msh6 OS=Homo sapiens (Human) OX=9606 GN=MSH6 PE=1 SV=2	MSH6_HUMAN	MSH6	153 kDa	38	32	39	39	0.974359
DNA replication licensing factor MCM5 OS=Homo sapiens (Human) OX=9606 GN=MCM5 PE=1 SV=5	MCM5_HUMAN	MCM5	82 kDa	38	42	46	42	0.826087
Alanine--tRNA ligase, cytoplasmic OS=Homo sapiens (Human) OX=9606 GN=AARS PE=1 SV=2	SYAC_HUMAN	AARS	107 kDa	37	18	10	10	3.7
Trifunctional purine biosynthetic protein adenosine-3 OS=Homo sapiens (Human) OX=9606 GN=GART PE=1 SV=1	PUR2_HUMAN	GART	108 kDa	37	30	30	32	1.23333
ATP-dependent RNA helicase DDX1 OS=Homo sapiens (Human) OX=9606 GN=DDX1 PE=1 SV=2	DDX1_HUMAN	DDX1	82 kDa	37	41	37	35	1
Heterogeneous nuclear ribonucleoprotein U OS=Homo sapiens (Human) OX=9606 GN=HNRNPU PE=1 SV=6	HNRPU_HUMAN	HNRNPU	91 kDa	37	54	47	47	0.787234
Asparagine synthetase [glutamine-hydrolyzing] OS=Homo sapiens (Human) OX=9606 GN=ASNS PE=1 SV=4	ASNS_HUMAN	ASNS	64 kDa	36	13	13	15	2.76923
SWI/SNF-related matrix-associated actin-dependent regulator of chromatin subfamily A member 5 OS=Homo sapiens (Human) OX=9606 GN=SMARCA5 PE=1 SV=1	SMCA5_HUMAN	SMARCA5	122 kDa	36	38	39	38	0.923077
E3 SUMO-protein ligase RanBP2 OS=Homo sapiens (Human) OX=9606 GN=RANBP2 PE=1 SV=2	RBP2_HUMAN	RANBP2	358 kDa	36	36	43	52	0.837209
Vigilin OS=Homo sapiens (Human) OX=9606 GN=HDLBP PE=1 SV=2	VIGLN_HUMAN	HDLBP	141 kDa	36	38	47	42	0.765957
DNA replication licensing factor MCM7 OS=Homo sapiens (Human) OX=9606 GN=MCM7 PE=1 SV=4	MCM7_HUMAN	MCM7	81 kDa	35	27	29	31	1.2069
Double-stranded RNA-specific adenosine deaminase OS=Homo sapiens (Human) OX=9606 GN=ADAR PE=1 SV=4	DSRAD_HUMAN	ADAR	136 kDa	35	35	34	38	1.02941
Regulator of nonsense transcripts 1 OS=Homo sapiens (Human) OX=9606 GN=UPF1 PE=1 SV=2	RENT1_HUMAN	UPF1	124 kDa	35	35	36	37	0.972222
DNA polymerase epsilon catalytic subunit A OS=Homo sapiens (Human) OX=9606 GN=POLE PE=1 SV=5	DPOE1_HUMAN	POLE	262 kDa	34	15	18	26	1.88889
Signal recognition particle subunit SRP68 OS=Homo sapiens (Human) OX=9606 GN=SRP68 PE=1 SV=2	SRP68_HUMAN	SRP68	71 kDa	34	20	25	25	1.36
Methionine--tRNA ligase, cytoplasmic OS=Homo sapiens (Human) OX=9606 GN=MARS PE=1 SV=2	SYMC_HUMAN	MARS	101 kDa	34	23	28	28	1.21429
Heterogeneous nuclear ribonucleoprotein K OS=Homo sapiens (Human) OX=9606 GN=HNRNPK PE=1 SV=1	HNRPK_HUMAN	HNRNPK	51 kDa	34	31	30	30	1.13333
Arginine--tRNA ligase, cytoplasmic OS=Homo sapiens (Human) OX=9606 GN=RARS PE=1 SV=2	SYRC_HUMAN	RARS	75 kDa	34	22	31	32	1.09677
Interleukin enhancer-binding factor 3 OS=Homo sapiens (Human) OX=9606 GN=ILF3 PE=1 SV=3	ILF3_HUMAN	ILF3	95 kDa	34	34	31	35	1.09677
Matrin-3 OS=Homo sapiens (Human) OX=9606 GN=MATR3 PE=1 SV=2	MATR3_HUMAN	MATR3	95 kDa	34	48	46	44	0.73913
Gene_Symbol=KRT27 Keratin, type I cytoskeletal 27	human		?	34	93	55	60	0.618182
Cullin-associated NEDD8-dissociated protein 1 OS=Homo sapiens (Human) OX=9606 GN=CAND1 PE=1 SV=2	CAND1_HUMAN	CAND1	136 kDa	33	9	2	2	16.5
DNA polymerase delta catalytic subunit OS=Homo sapiens (Human) OX=9606 GN=POLD1 PE=1 SV=2	DPOD1_HUMAN	POLD1	124 kDa	33	4	3	3	11
Pre-mRNA-processing factor 6 OS=Homo sapiens (Human) OX=9606 GN=PRPF6 PE=1 SV=1	PRP6_HUMAN	PRPF6	107 kDa	33	11	14	14	2.35714
AP-3 complex subunit delta-1 OS=Homo sapiens (Human) OX=9606 GN=AP3D1 PE=1 SV=1	AP3D1_HUMAN	AP3D1	130 kDa	33	20	24	24	1.375
Glutamine--tRNA ligase OS=Homo sapiens (Human) OX=9606 GN=QARS PE=1 SV=1	SYQ_HUMAN	QARS	88 kDa	33	17	31	27	1.06452
Nucleolar protein 56 OS=Homo sapiens (Human) OX=9606 GN=NOP56 PE=1 SV=4	NOP56_HUMAN	NOP56	66 kDa	33	35	33	30	1
Heat shock protein HSP 90-beta OS=Homo sapiens (Human) OX=9606 GN=HSP90AB1 PE=1 SV=4	HS90B_HUMAN	HSP90AB1	83 kDa	33	40	37	32	0.891892
DNA topoisomerase 2-alpha OS=Homo sapiens (Human) OX=9606 GN=TOP2A PE=1 SV=3	TOP2A_HUMAN	TOP2A	174 kDa	33	42	37	44	0.891892
Splicing factor 3B subunit 1 OS=Homo sapiens (Human) OX=9606 GN=SF3B1 PE=1 SV=3	SF3B1_HUMAN	SF3B1	146 kDa	32	9	8	11	4
Nuclear pore complex protein Nup93 OS=Homo sapiens (Human) OX=9606 GN=NUP93 PE=1 SV=2	NUP93_HUMAN	NUP93	93 kDa	32	8	13	13	2.46154
Puromycin-sensitive aminopeptidase OS=Homo sapiens (Human) OX=9606 GN=NPEPPS PE=1 SV=2	PSA_HUMAN	NPEPPS	103 kDa	32	10	15	12	2.13333
Acetyl-CoA carboxylase 1 OS=Homo sapiens (Human) OX=9606 GN=ACACA PE=1 SV=2	ACACA_HUMAN	ACACA	266 kDa	32	22	17	16	1.88235
T-complex protein 1 subunit delta OS=Homo sapiens (Human) OX=9606 GN=CCT4 PE=1 SV=4	TCPD_HUMAN	CCT4	58 kDa	32	23	20	23	1.6
Threonine--tRNA ligase 1, cytoplasmic OS=Homo sapiens (Human) OX=9606 GN=TARS1 PE=1 SV=3	SYTC_HUMAN	TARS1	83 kDa	32	19	20	25	1.6
Coatomer subunit beta OS=Homo sapiens (Human) OX=9606 GN=COPB1 PE=1 SV=3	COPB_HUMAN	COPB1	107 kDa	32	24	22	24	1.45455
Ribonucleases P/MRP protein subunit POP1 OS=Homo sapiens (Human) OX=9606 GN=POP1 PE=1 SV=2	POP1_HUMAN	POP1	115 kDa	32	24	24	30	1.33333
Bifunctional purine biosynthesis protein PURH OS=Homo sapiens (Human) OX=9606 GN=ATIC PE=1 SV=3	PUR9_HUMAN	ATIC	65 kDa	32	28	26	27	1.23077
Glycogen phosphorylase, liver form OS=Homo sapiens (Human) OX=9606 GN=PYGL PE=1 SV=4	PYGL_HUMAN	PYGL	97 kDa	32	20	28	23	1.14286
Probable ATP-dependent RNA helicase DDX23 OS=Homo sapiens (Human) OX=9606 GN=DDX23 PE=1 SV=3	DDX23_HUMAN	DDX23	96 kDa	32	22	28	27	1.14286
Structural maintenance of chromosomes protein 2 OS=Homo sapiens (Human) OX=9606 GN=SMC2 PE=1 SV=2	SMC2_HUMAN	SMC2	136 kDa	32	29	31	29	1.03226
Delta-1-pyrroline-5-carboxylate synthase OS=Homo sapiens (Human) OX=9606 GN=ALDH18A1 PE=1 SV=2	P5CS_HUMAN	ALDH18A1	87 kDa	32	28	34	34	0.941176
DNA replication licensing factor MCM4 OS=Homo sapiens (Human) OX=9606 GN=MCM4 PE=1 SV=5	MCM4_HUMAN	MCM4	97 kDa	32	38	37	36	0.864865
Eukaryotic translation initiation factor 5B OS=Homo sapiens (Human) OX=9606 GN=EIF5B PE=1 SV=4	IF2P_HUMAN	EIF5B	139 kDa	32	31	38	38	0.842105
X-ray repair cross-complementing protein 6 OS=Homo sapiens (Human) OX=9606 GN=XRCC6 PE=1 SV=2	XRCC6_HUMAN	XRCC6	70 kDa	31	25	24	23	1.29167
Endoribonuclease Dicer OS=Homo sapiens (Human) OX=9606 GN=DICER1 PE=1 SV=3	DICER_HUMAN	DICER1	219 kDa	31	23	30	31	1.03333
Unconventional myosin-VI OS=Homo sapiens (Human) OX=9606 GN=MYO6 PE=1 SV=4	MYO6_HUMAN	MYO6	150 kDa	31	26	31	30	1
Elongator complex protein 1 OS=Homo sapiens (Human) OX=9606 GN=ELP1 PE=1 SV=3	ELP1_HUMAN	ELP1	150 kDa	31	28	34	31	0.911765
Kinesin-1 heavy chain OS=Homo sapiens (Human) OX=9606 GN=KIF5B PE=1 SV=1	KINH_HUMAN	KIF5B	110 kDa	31	39	37	35	0.837838
Heat shock protein 75 kDa, mitochondrial OS=Homo sapiens (Human) OX=9606 GN=TRAP1 PE=1 SV=3	TRAP1_HUMAN	TRAP1	80 kDa	30	17	17	22	1.76471
Dolichyl-diphosphooligosaccharide--protein glycosyltransferase subunit 1 OS=Homo sapiens (Human) OX=9606 GN=RPN1 PE=1 SV=1	RPN1_HUMAN	RPN1	69 kDa	30	20	19	17	1.57895
Structural maintenance of chromosomes flexible hinge domain-containing protein 1 OS=Homo sapiens (Human) OX=9606 GN=SMCHD1 PE=1 SV=2	SMHD1_HUMAN	SMCHD1	226 kDa	30	18	21	20	1.42857
Pre-mRNA-splicing factor ATP-dependent RNA helicase PRP16 OS=Homo sapiens (Human) OX=9606 GN=DHX38 PE=1 SV=2	PRP16_HUMAN	DHX38	141 kDa	30	19	23	26	1.30435
Aspartate--tRNA ligase, cytoplasmic OS=Homo sapiens (Human) OX=9606 GN=DARS PE=1 SV=2	SYDC_HUMAN	DARS	57 kDa	30	25	26	29	1.15385
Probable ATP-dependent RNA helicase DDX17 OS=Homo sapiens (Human) OX=9606 GN=DDX17 PE=1 SV=2	DDX17_HUMAN	DDX17	80 kDa	30	32	31	30	0.967742
FACT complex subunit SPT16 OS=Homo sapiens (Human) OX=9606 GN=SUPT16H PE=1 SV=1	SP16H_HUMAN	SUPT16H	120 kDa	30	25	31	33	0.967742
Zinc finger CCCH-type antiviral protein 1 OS=Homo sapiens (Human) OX=9606 GN=ZC3HAV1 PE=1 SV=3	ZCCHV_HUMAN	ZC3HAV1	101 kDa	30	31	34	34	0.882353
DNA repair protein RAD50 OS=Homo sapiens (Human) OX=9606 GN=RAD50 PE=1 SV=1	RAD50_HUMAN	RAD50	154 kDa	30	28	35	37	0.857143
Exosome component 10 OS=Homo sapiens (Human) OX=9606 GN=EXOSC10 PE=1 SV=2	EXOSX_HUMAN	EXOSC10	101 kDa	30	36	39	39	0.769231
Ras GTPase-activating-like protein IQGAP1 OS=Homo sapiens (Human) OX=9606 GN=IQGAP1 PE=1 SV=1	IQGA1_HUMAN	IQGAP1	189 kDa	29	9	1	2	29
Eukaryotic translation initiation factor 4 gamma 1 OS=Homo sapiens (Human) OX=9606 GN=EIF4G1 PE=1 SV=4	IF4G1_HUMAN	EIF4G1	175 kDa	29	21	17	20	1.70588
Signal recognition particle subunit SRP72 OS=Homo sapiens (Human) OX=9606 GN=SRP72 PE=1 SV=3	SRP72_HUMAN	SRP72	75 kDa	29	20	19	19	1.52632
3'-5' RNA helicase YTHDC2 OS=Homo sapiens (Human) OX=9606 GN=YTHDC2 PE=1 SV=2	YTDC2_HUMAN	YTHDC2	160 kDa	29	17	24	28	1.20833
DNA replication licensing factor MCM6 OS=Homo sapiens (Human) OX=9606 GN=MCM6 PE=1 SV=1	MCM6_HUMAN	MCM6	93 kDa	29	25	27	29	1.07407
Protein flightless-1 homolog OS=Homo sapiens (Human) OX=9606 GN=FLII PE=1 SV=2	FLII_HUMAN	FLII	145 kDa	29	24	28	27	1.03571
T-complex protein 1 subunit gamma OS=Homo sapiens (Human) OX=9606 GN=CCT3 PE=1 SV=4	TCPG_HUMAN	CCT3	61 kDa	29	26	28	28	1.03571
DNA-directed RNA polymerase III subunit RPC1 OS=Homo sapiens (Human) OX=9606 GN=POLR3A PE=1 SV=2	RPC1_HUMAN	POLR3A	156 kDa	29	34	38	43	0.763158
N-alpha-acetyltransferase 15, NatA auxiliary subunit OS=Homo sapiens (Human) OX=9606 GN=NAA15 PE=1 SV=1	NAA15_HUMAN	NAA15	101 kDa	28	10	3	5	9.33333
TP53-binding protein 1 OS=Homo sapiens (Human) OX=9606 GN=TP53BP1 PE=1 SV=2	TP53B_HUMAN	TP53BP1	214 kDa	28	9	5	9	5.6
T-complex protein 1 subunit beta OS=Homo sapiens (Human) OX=9606 GN=CCT2 PE=1 SV=4	TCPB_HUMAN	CCT2	57 kDa	28	14	16	17	1.75
Coatomer subunit gamma-1 OS=Homo sapiens (Human) OX=9606 GN=COPG1 PE=1 SV=1	COPG1_HUMAN	COPG1	98 kDa	28	12	17	15	1.64706
T-complex protein 1 subunit epsilon OS=Homo sapiens (Human) OX=9606 GN=CCT5 PE=1 SV=1	TCPE_HUMAN	CCT5	60 kDa	28	25	18	17	1.55556
ATP synthase subunit beta, mitochondrial OS=Homo sapiens (Human) OX=9606 GN=ATP5F1B PE=1 SV=3	ATPB_HUMAN	ATP5F1B	57 kDa	28	25	24	24	1.16667
ATP-dependent DNA/RNA helicase DHX36 OS=Homo sapiens (Human) OX=9606 GN=DHX36 PE=1 SV=2	DHX36_HUMAN	DHX36	115 kDa	28	20	26	26	1.07692
Zinc phosphodiesterase ELAC protein 2 OS=Homo sapiens (Human) OX=9606 GN=ELAC2 PE=1 SV=2	RNZ2_HUMAN	ELAC2	92 kDa	28	18	26	33	1.07692
Nucleolar protein 58 OS=Homo sapiens (Human) OX=9606 GN=NOP58 PE=1 SV=1	NOP58_HUMAN	NOP58	60 kDa	28	27	27	26	1.03704
Probable ATP-dependent RNA helicase DDX46 OS=Homo sapiens (Human) OX=9606 GN=DDX46 PE=1 SV=2	DDX46_HUMAN	DDX46	117 kDa	28	31	34	35	0.823529
Eukaryotic translation initiation factor 3 subunit D OS=Homo sapiens (Human) OX=9606 GN=EIF3D PE=1 SV=1	EIF3D_HUMAN	EIF3D	64 kDa	28	33	35	32	0.8
Cold shock domain-containing protein E1 OS=Homo sapiens (Human) OX=9606 GN=CSDE1 PE=1 SV=2	CSDE1_HUMAN	CSDE1	89 kDa	28	34	38	34	0.736842
Nuclear pore complex protein Nup133 OS=Homo sapiens (Human) OX=9606 GN=NUP133 PE=1 SV=2	NU133_HUMAN	NUP133	129 kDa	27	14	18	20	1.5
THO complex subunit 2 OS=Homo sapiens (Human) OX=9606 GN=THOC2 PE=1 SV=2	THOC2_HUMAN	THOC2	183 kDa	27	12	18	22	1.5
Rho-associated protein kinase 1 OS=Homo sapiens (Human) OX=9606 GN=ROCK1 PE=1 SV=1	ROCK1_HUMAN	ROCK1	158 kDa	27	16	19	22	1.42105
Eukaryotic translation initiation factor 3 subunit C OS=Homo sapiens (Human) OX=9606 GN=EIF3C PE=1 SV=1	EIF3C_HUMAN	EIF3C	105 kDa	27	20	23	20	1.17391
Trifunctional enzyme subunit alpha, mitochondrial OS=Homo sapiens (Human) OX=9606 GN=HADHA PE=1 SV=2	ECHA_HUMAN	HADHA	83 kDa	27	18	23	23	1.17391
Heat shock protein HSP 90-alpha OS=Homo sapiens (Human) OX=9606 GN=HSP90AA1 PE=1 SV=5	HS90A_HUMAN	HSP90AA1	85 kDa	27	25	25	22	1.08
Eukaryotic translation initiation factor 3 subunit B OS=Homo sapiens (Human) OX=9606 GN=EIF3B PE=1 SV=3	EIF3B_HUMAN	EIF3B	92 kDa	27	25	26	25	1.03846
WD repeat-containing protein 3 OS=Homo sapiens (Human) OX=9606 GN=WDR3 PE=1 SV=1	WDR3_HUMAN	WDR3	106 kDa	27	25	26	31	1.03846
Insulin-like growth factor 2 mRNA-binding protein 1 OS=Homo sapiens (Human) OX=9606 GN=IGF2BP1 PE=1 SV=2	IF2B1_HUMAN	IGF2BP1	63 kDa	27	30	29	29	0.931034
STE20-like serine/threonine-protein kinase OS=Homo sapiens (Human) OX=9606 GN=SLK PE=1 SV=1	SLK_HUMAN	SLK	143 kDa	27	19	30	29	0.9
CCAAT/enhancer-binding protein zeta OS=Homo sapiens (Human) OX=9606 GN=CEBPZ PE=1 SV=3	CEBPZ_HUMAN	CEBPZ	121 kDa	27	30	32	30	0.84375
Ubiquitin-like modifier-activating enzyme 1 OS=Homo sapiens (Human) OX=9606 GN=UBA1 PE=1 SV=3	UBA1_HUMAN	UBA1	118 kDa	26	6	2	2	13
Phosphoribosylformylglycinamidine synthase OS=Homo sapiens (Human) OX=9606 GN=PFAS PE=1 SV=4	PUR4_HUMAN	PFAS	145 kDa	26	5	5	3	5.2
Lon protease homolog, mitochondrial OS=Homo sapiens (Human) OX=9606 GN=LONP1 PE=1 SV=2	LONM_HUMAN	LONP1	106 kDa	26	10	7	7	3.71429
Dynactin subunit 1 OS=Homo sapiens (Human) OX=9606 GN=DCTN1 PE=1 SV=3	DCTN1_HUMAN	DCTN1	142 kDa	26	5	9	4	2.88889
Helicase MOV-10 OS=Homo sapiens (Human) OX=9606 GN=MOV10 PE=1 SV=2	MOV10_HUMAN	MOV10	114 kDa	26	10	15	16	1.73333
Glycine--tRNA ligase OS=Homo sapiens (Human) OX=9606 GN=GARS1 PE=1 SV=3	GARS_HUMAN	GARS1	83 kDa	26	17	16	18	1.625
60 kDa heat shock protein, mitochondrial OS=Homo sapiens (Human) OX=9606 GN=HSPD1 PE=1 SV=2	CH60_HUMAN	HSPD1	61 kDa	26	21	19	14	1.36842
ATP-dependent RNA helicase DDX18 OS=Homo sapiens (Human) OX=9606 GN=DDX18 PE=1 SV=2	DDX18_HUMAN	DDX18	75 kDa	26	24	19	23	1.36842
ATP synthase subunit alpha, mitochondrial OS=Homo sapiens (Human) OX=9606 GN=ATP5F1A PE=1 SV=1	ATPA_HUMAN	ATP5F1A	60 kDa	26	24	20	18	1.3
Protein arginine N-methyltransferase 5 OS=Homo sapiens (Human) OX=9606 GN=PRMT5 PE=1 SV=4	ANM5_HUMAN	PRMT5	73 kDa	26	23	23	25	1.13043
Pre-mRNA-splicing factor ATP-dependent RNA helicase DHX16 OS=Homo sapiens (Human) OX=9606 GN=DHX16 PE=1 SV=2	DHX16_HUMAN	DHX16	119 kDa	26	21	24	27	1.08333
Glyceraldehyde-3-phosphate dehydrogenase OS=Homo sapiens (Human) OX=9606 GN=GAPDH PE=1 SV=3	G3P_HUMAN	GAPDH	36 kDa	26	25	25	24	1.04
RuvB-like 2 OS=Homo sapiens (Human) OX=9606 GN=RUVBL2 PE=1 SV=3	RUVB2_HUMAN	RUVBL2	51 kDa	26	23	26	23	1
Protein SON OS=Homo sapiens (Human) OX=9606 GN=SON PE=1 SV=4	SON_HUMAN	SON	264 kDa	26	37	33	35	0.787879
Stress-70 protein, mitochondrial OS=Homo sapiens (Human) OX=9606 GN=HSPA9 PE=1 SV=2	GRP75_HUMAN	HSPA9	74 kDa	25	9	9	4	2.77778
Condensin complex subunit 1 OS=Homo sapiens (Human) OX=9606 GN=NCAPD2 PE=1 SV=3	CND1_HUMAN	NCAPD2	157 kDa	25	4	9	15	2.77778
Adenosylhomocysteinase OS=Homo sapiens (Human) OX=9606 GN=AHCY PE=1 SV=4	SAHH_HUMAN	AHCY	48 kDa	25	16	9	15	2.77778
RNA-binding protein 39 OS=Homo sapiens (Human) OX=9606 GN=RBM39 PE=1 SV=2	RBM39_HUMAN	RBM39	59 kDa	25	26	21	24	1.19048
Receptor of activated protein C kinase 1 OS=Homo sapiens (Human) OX=9606 GN=RACK1 PE=1 SV=3	RACK1_HUMAN	RACK1	35 kDa	25	24	23	24	1.08696
Elongation factor Tu, mitochondrial OS=Homo sapiens (Human) OX=9606 GN=TUFM PE=1 SV=2	EFTU_HUMAN	TUFM	50 kDa	25	30	24	23	1.04167
ATP-binding cassette sub-family E member 1 OS=Homo sapiens (Human) OX=9606 GN=ABCE1 PE=1 SV=1	ABCE1_HUMAN	ABCE1	67 kDa	25	24	24	25	1.04167
Heterogeneous nuclear ribonucleoprotein L OS=Homo sapiens (Human) OX=9606 GN=HNRNPL PE=1 SV=2	HNRPL_HUMAN	HNRNPL	64 kDa	25	34	24	26	1.04167
Splicing factor 3B subunit 2 OS=Homo sapiens (Human) OX=9606 GN=SF3B2 PE=1 SV=2	SF3B2_HUMAN	SF3B2	100 kDa	25	28	27	24	0.925926
Transcription intermediary factor 1-beta OS=Homo sapiens (Human) OX=9606 GN=TRIM28 PE=1 SV=5	TIF1B_HUMAN	TRIM28	89 kDa	25	29	29	28	0.862069
60S ribosomal protein L4 OS=Homo sapiens (Human) OX=9606 GN=RPL4 PE=1 SV=5	RL4_HUMAN	RPL4	48 kDa	25	28	30	27	0.833333
Nuclear pore complex protein Nup155 OS=Homo sapiens (Human) OX=9606 GN=NUP155 PE=1 SV=1	NU155_HUMAN	NUP155	155 kDa	24	7	2	4	12
T-complex protein 1 subunit eta OS=Homo sapiens (Human) OX=9606 GN=CCT7 PE=1 SV=2	TCPH_HUMAN	CCT7	59 kDa	24	14	14	14	1.71429
Phenylalanine--tRNA ligase beta subunit OS=Homo sapiens (Human) OX=9606 GN=FARSB PE=1 SV=3	SYFB_HUMAN	FARSB	66 kDa	24	17	15	16	1.6
Sister chromatid cohesion protein PDS5 homolog B OS=Homo sapiens (Human) OX=9606 GN=PDS5B PE=1 SV=1	PDS5B_HUMAN	PDS5B	165 kDa	24	15	17	23	1.41176
Protein diaphanous homolog 1 OS=Homo sapiens (Human) OX=9606 GN=DIAPH1 PE=1 SV=2	DIAP1_HUMAN	DIAPH1	141 kDa	24	13	18	13	1.33333
Pumilio homolog 3 OS=Homo sapiens (Human) OX=9606 GN=PUM3 PE=1 SV=3	PUM3_HUMAN	PUM3	74 kDa	24	14	18	18	1.33333
L-lactate dehydrogenase A chain OS=Homo sapiens (Human) OX=9606 GN=LDHA PE=1 SV=2	LDHA_HUMAN	LDHA	37 kDa	24	22	19	21	1.26316
Putative ATP-dependent RNA helicase DHX57 OS=Homo sapiens (Human) OX=9606 GN=DHX57 PE=1 SV=2	DHX57_HUMAN	DHX57	156 kDa	24	19	21	21	1.14286
Golgin subfamily B member 1 OS=Homo sapiens (Human) OX=9606 GN=GOLGB1 PE=1 SV=2	GOGB1_HUMAN	GOLGB1	376 kDa	24	26	23	21	1.04348
Guanine nucleotide-binding protein-like 3 OS=Homo sapiens (Human) OX=9606 GN=GNL3 PE=1 SV=2	GNL3_HUMAN	GNL3	62 kDa	24	26	26	24	0.923077
Exosome RNA helicase MTR4 OS=Homo sapiens (Human) OX=9606 GN=MTREX PE=1 SV=3	MTREX_HUMAN	MTREX	118 kDa	24	18	26	25	0.923077
Heat shock 70 kDa protein 1B OS=Homo sapiens (Human) OX=9606 GN=HSPA1B PE=1 SV=1	HS71B_HUMAN	HSPA1B	70 kDa	24	27	27	27	0.888889
Nucleolar GTP-binding protein 1 OS=Homo sapiens (Human) OX=9606 GN=GTPBP4 PE=1 SV=3	NOG1_HUMAN	GTPBP4	74 kDa	24	26	29	28	0.827586
ATP-binding cassette sub-family F member 2 OS=Homo sapiens (Human) OX=9606 GN=ABCF2 PE=1 SV=2	ABCF2_HUMAN	ABCF2	71 kDa	24	32	33	33	0.727273
Exportin-1 OS=Homo sapiens (Human) OX=9606 GN=XPO1 PE=1 SV=1	XPO1_HUMAN	XPO1	123 kDa	23	0	0	0	23
Eukaryotic translation initiation factor 4 gamma 2 OS=Homo sapiens (Human) OX=9606 GN=EIF4G2 PE=1 SV=1	IF4G2_HUMAN	EIF4G2	102 kDa	23	5	2	1	11.5
Nuclear pore membrane glycoprotein 210 OS=Homo sapiens (Human) OX=9606 GN=NUP210 PE=1 SV=3	PO210_HUMAN	NUP210	205 kDa	23	10	6	6	3.83333
Sarcoplasmic/endoplasmic reticulum calcium ATPase 2 OS=Homo sapiens (Human) OX=9606 GN=ATP2A2 PE=1 SV=1	AT2A2_HUMAN	ATP2A2	115 kDa	23	9	9	9	2.55556
Condensin-2 complex subunit D3 OS=Homo sapiens (Human) OX=9606 GN=NCAPD3 PE=1 SV=2	CNDD3_HUMAN	NCAPD3	169 kDa	23	7	14	18	1.64286
Squamous cell carcinoma antigen recognized by T-cells 3 OS=Homo sapiens (Human) OX=9606 GN=SART3 PE=1 SV=1	SART3_HUMAN	SART3	110 kDa	23	18	16	20	1.4375
Ribosomal biogenesis protein LAS1L OS=Homo sapiens (Human) OX=9606 GN=LAS1L PE=1 SV=2	LAS1L_HUMAN	LAS1L	83 kDa	23	13	16	21	1.4375
Serrate RNA effector molecule homolog OS=Homo sapiens (Human) OX=9606 GN=SRRT PE=1 SV=1	SRRT_HUMAN	SRRT	101 kDa	23	15	17	18	1.35294
Nucleolar complex protein 3 homolog OS=Homo sapiens (Human) OX=9606 GN=NOC3L PE=1 SV=1	NOC3L_HUMAN	NOC3L	93 kDa	23	26	20	24	1.15
FACT complex subunit SSRP1 OS=Homo sapiens (Human) OX=9606 GN=SSRP1 PE=1 SV=1	SSRP1_HUMAN	SSRP1	81 kDa	23	22	21	23	1.09524
Heterogeneous nuclear ribonucleoprotein F OS=Homo sapiens (Human) OX=9606 GN=HNRNPF PE=1 SV=3	HNRPF_HUMAN	HNRNPF	46 kDa	23	24	25	25	0.92
E3 ubiquitin/ISG15 ligase TRIM25 OS=Homo sapiens (Human) OX=9606 GN=TRIM25 PE=1 SV=2	TRI25_HUMAN	TRIM25	71 kDa	23	23	27	29	0.851852
ATP-binding cassette sub-family F member 1 OS=Homo sapiens (Human) OX=9606 GN=ABCF1 PE=1 SV=2	ABCF1_HUMAN	ABCF1	96 kDa	23	25	28	26	0.821429
ATP-dependent RNA helicase DHX8 OS=Homo sapiens (Human) OX=9606 GN=DHX8 PE=1 SV=1	DHX8_HUMAN	DHX8	139 kDa	23	25	28	29	0.821429
Bromodomain adjacent to zinc finger domain protein 1A OS=Homo sapiens (Human) OX=9606 GN=BAZ1A PE=1 SV=2	BAZ1A_HUMAN	BAZ1A	179 kDa	23	26	34	36	0.676471
Filamin-B OS=Homo sapiens (Human) OX=9606 GN=FLNB PE=1 SV=2	FLNB_HUMAN	FLNB	278 kDa	22	5	1	1	22
Exportin-T OS=Homo sapiens (Human) OX=9606 GN=XPOT PE=1 SV=2	XPOT_HUMAN	XPOT	110 kDa	22	7	1	4	22
Splicing factor 3B subunit 3 OS=Homo sapiens (Human) OX=9606 GN=SF3B3 PE=1 SV=4	SF3B3_HUMAN	SF3B3	136 kDa	22	3	5	4	4.4
Sodium/potassium-transporting ATPase subunit alpha-1 OS=Homo sapiens (Human) OX=9606 GN=ATP1A1 PE=1 SV=1	AT1A1_HUMAN	ATP1A1	113 kDa	22	13	8	9	2.75
Isoleucine--tRNA ligase, mitochondrial OS=Homo sapiens (Human) OX=9606 GN=IARS2 PE=1 SV=2	SYIM_HUMAN	IARS2	114 kDa	22	7	9	8	2.44444
GMP synthase [glutamine-hydrolyzing] OS=Homo sapiens (Human) OX=9606 GN=GMPS PE=1 SV=1	GUAA_HUMAN	GMPS	77 kDa	22	9	12	10	1.83333
Methylcrotonoyl-CoA carboxylase subunit alpha, mitochondrial OS=Homo sapiens (Human) OX=9606 GN=MCCC1 PE=1 SV=3	MCCA_HUMAN	MCCC1	80 kDa	22	21	12	11	1.83333
Calcium-binding mitochondrial carrier protein Aralar2 OS=Homo sapiens (Human) OX=9606 GN=SLC25A13 PE=1 SV=2	CMC2_HUMAN	SLC25A13	74 kDa	22	15	14	15	1.57143
Apoptosis-inducing factor 1, mitochondrial OS=Homo sapiens (Human) OX=9606 GN=AIFM1 PE=1 SV=1	AIFM1_HUMAN	AIFM1	67 kDa	22	18	16	18	1.375
Transketolase OS=Homo sapiens (Human) OX=9606 GN=TKT PE=1 SV=3	TKT_HUMAN	TKT	68 kDa	22	20	18	19	1.22222
AP-1 complex subunit mu-1 OS=Homo sapiens (Human) OX=9606 GN=AP1M1 PE=1 SV=3	AP1M1_HUMAN	AP1M1	49 kDa	22	17	19	16	1.15789
Luc7-like protein 3 OS=Homo sapiens (Human) OX=9606 GN=LUC7L3 PE=1 SV=2	LC7L3_HUMAN	LUC7L3	51 kDa	22	21	20	21	1.1
40S ribosomal protein S8 OS=Homo sapiens (Human) OX=9606 GN=RPS8 PE=1 SV=2	RS8_HUMAN	RPS8	24 kDa	22	22	21	20	1.04762
Rho guanine nucleotide exchange factor 2 OS=Homo sapiens (Human) OX=9606 GN=ARHGEF2 PE=1 SV=4	ARHG2_HUMAN	ARHGEF2	112 kDa	22	18	21	24	1.04762
40S ribosomal protein S3 OS=Homo sapiens (Human) OX=9606 GN=RPS3 PE=1 SV=2	RS3_HUMAN	RPS3	27 kDa	22	24	22	21	1
tRNA methyltransferase 10 homolog C OS=Homo sapiens (Human) OX=9606 GN=TRMT10C PE=1 SV=2	TM10C_HUMAN	TRMT10C	47 kDa	22	21	23	23	0.956522
Ribosomal L1 domain-containing protein 1 OS=Homo sapiens (Human) OX=9606 GN=RSL1D1 PE=1 SV=3	RL1D1_HUMAN	RSL1D1	55 kDa	22	22	24	21	0.916667
NF-kappa-B-repressing factor OS=Homo sapiens (Human) OX=9606 GN=NKRF PE=1 SV=2	NKRF_HUMAN	NKRF	78 kDa	22	27	27	21	0.814815
Non-POU domain-containing octamer-binding protein OS=Homo sapiens (Human) OX=9606 GN=NONO PE=1 SV=4	NONO_HUMAN	NONO	54 kDa	22	28	27	27	0.814815
E3 ubiquitin-protein ligase BRE1A OS=Homo sapiens (Human) OX=9606 GN=RNF20 PE=1 SV=2	BRE1A_HUMAN	RNF20	114 kDa	22	23	28	26	0.785714
Desmoplakin OS=Homo sapiens (Human) OX=9606 GN=DSP PE=1 SV=3	DESP_HUMAN	DSP	332 kDa	22	59	43	42	0.511628
Importin-4 OS=Homo sapiens (Human) OX=9606 GN=IPO4 PE=1 SV=2	IPO4_HUMAN	IPO4	119 kDa	21	2	1	2	21
Aspartate--tRNA ligase, mitochondrial OS=Homo sapiens (Human) OX=9606 GN=DARS2 PE=1 SV=1	SYDM_HUMAN	DARS2	74 kDa	21	5	4	7	5.25
Importin subunit beta-1 OS=Homo sapiens (Human) OX=9606 GN=KPNB1 PE=1 SV=2	IMB1_HUMAN	KPNB1	97 kDa	21	7	7	7	3
D-3-phosphoglycerate dehydrogenase OS=Homo sapiens (Human) OX=9606 GN=PHGDH PE=1 SV=4	SERA_HUMAN	PHGDH	57 kDa	21	14	11	8	1.90909
Valine--tRNA ligase OS=Homo sapiens (Human) OX=9606 GN=VARS PE=1 SV=4	SYVC_HUMAN	VARS	140 kDa	21	12	11	11	1.90909
Eukaryotic initiation factor 4A-III OS=Homo sapiens (Human) OX=9606 GN=EIF4A3 PE=1 SV=4	IF4A3_HUMAN	EIF4A3	47 kDa	21	12	11	14	1.90909
Interleukin enhancer-binding factor 2 OS=Homo sapiens (Human) OX=9606 GN=ILF2 PE=1 SV=2	ILF2_HUMAN	ILF2	43 kDa	21	17	14	16	1.5
T-complex protein 1 subunit zeta OS=Homo sapiens (Human) OX=9606 GN=CCT6A PE=1 SV=3	TCPZ_HUMAN	CCT6A	58 kDa	21	20	14	18	1.5
Endoplasmin OS=Homo sapiens (Human) OX=9606 GN=HSP90B1 PE=1 SV=1	ENPL_HUMAN	HSP90B1	92 kDa	21	15	17	13	1.23529
General transcription factor 3C polypeptide 3 OS=Homo sapiens (Human) OX=9606 GN=GTF3C3 PE=1 SV=1	TF3C3_HUMAN	GTF3C3	101 kDa	21	15	17	18	1.23529
Importin subunit alpha-1 OS=Homo sapiens (Human) OX=9606 GN=KPNA2 PE=1 SV=1	IMA1_HUMAN	KPNA2	58 kDa	21	16	17	18	1.23529
Protein arginine N-methyltransferase 1 OS=Homo sapiens (Human) OX=9606 GN=PRMT1 PE=1 SV=3	ANM1_HUMAN	PRMT1	42 kDa	21	17	18	16	1.16667
Insulin-like growth factor 2 mRNA-binding protein 3 OS=Homo sapiens (Human) OX=9606 GN=IGF2BP3 PE=1 SV=2	IF2B3_HUMAN	IGF2BP3	64 kDa	21	17	19	16	1.10526
DBIRD complex subunit ZNF326 OS=Homo sapiens (Human) OX=9606 GN=ZNF326 PE=1 SV=2	ZN326_HUMAN	ZNF326	66 kDa	21	17	19	18	1.10526
DNA replication licensing factor MCM2 OS=Homo sapiens (Human) OX=9606 GN=MCM2 PE=1 SV=4	MCM2_HUMAN	MCM2	102 kDa	21	16	19	22	1.10526
60S ribosomal protein L3 OS=Homo sapiens (Human) OX=9606 GN=RPL3 PE=1 SV=2	RL3_HUMAN	RPL3	46 kDa	21	25	20	21	1.05
Fermitin family homolog 2 OS=Homo sapiens (Human) OX=9606 GN=FERMT2 PE=1 SV=1	FERM2_HUMAN	FERMT2	78 kDa	21	16	20	22	1.05
Coatomer subunit delta OS=Homo sapiens (Human) OX=9606 GN=ARCN1 PE=1 SV=1	COPD_HUMAN	ARCN1	57 kDa	21	17	21	18	1
Eukaryotic initiation factor 4A-I OS=Homo sapiens (Human) OX=9606 GN=EIF4A1 PE=1 SV=1	IF4A1_HUMAN	EIF4A1	46 kDa	21	22	23	21	0.913043
Probable ATP-dependent RNA helicase DDX56 OS=Homo sapiens (Human) OX=9606 GN=DDX56 PE=1 SV=1	DDX56_HUMAN	DDX56	62 kDa	21	21	24	24	0.875
60S ribosomal protein L7a OS=Homo sapiens (Human) OX=9606 GN=RPL7A PE=1 SV=2	RL7A_HUMAN	RPL7A	30 kDa	21	25	26	23	0.807692
Plectin OS=Homo sapiens (Human) OX=9606 GN=PLEC PE=1 SV=3	PLEC_HUMAN	PLEC	532 kDa	21	32	35	41	0.6
MMS19 nucleotide excision repair protein homolog OS=Homo sapiens (Human) OX=9606 GN=MMS19 PE=1 SV=2	MMS19_HUMAN	MMS19	113 kDa	20	0	0	0	20
Vesicle-fusing ATPase OS=Homo sapiens (Human) OX=9606 GN=NSF PE=1 SV=3	NSF_HUMAN	NSF	83 kDa	20	2	0	2	20
Protein transport protein Sec23A OS=Homo sapiens (Human) OX=9606 GN=SEC23A PE=1 SV=2	SC23A_HUMAN	SEC23A	86 kDa	20	5	3	6	6.66667
T-complex protein 1 subunit theta OS=Homo sapiens (Human) OX=9606 GN=CCT8 PE=1 SV=4	TCPQ_HUMAN	CCT8	60 kDa	20	5	3	6	6.66667
Tubulin--tyrosine ligase-like protein 12 OS=Homo sapiens (Human) OX=9606 GN=TTLL12 PE=1 SV=2	TTL12_HUMAN	TTLL12	74 kDa	20	8	7	6	2.85714
Heat shock protein 105 kDa OS=Homo sapiens (Human) OX=9606 GN=HSPH1 PE=1 SV=1	HS105_HUMAN	HSPH1	97 kDa	20	9	9	8	2.22222
U4/U6.U5 tri-snRNP-associated protein 2 OS=Homo sapiens (Human) OX=9606 GN=USP39 PE=1 SV=2	SNUT2_HUMAN	USP39	65 kDa	20	9	11	13	1.81818
Centromere protein F OS=Homo sapiens (Human) OX=9606 GN=CENPF PE=1 SV=3	CENPF_HUMAN	CENPF	358 kDa	20	12	12	14	1.66667
Elongation factor 1-gamma OS=Homo sapiens (Human) OX=9606 GN=EEF1G PE=1 SV=3	EF1G_HUMAN	EEF1G	50 kDa	20	17	14	11	1.42857
L-lactate dehydrogenase B chain OS=Homo sapiens (Human) OX=9606 GN=LDHB PE=1 SV=2	LDHB_HUMAN	LDHB	37 kDa	20	17	14	14	1.42857
WD repeat-containing protein 36 OS=Homo sapiens (Human) OX=9606 GN=WDR36 PE=1 SV=1	WDR36_HUMAN	WDR36	105 kDa	20	13	15	16	1.33333
Prohibitin OS=Homo sapiens (Human) OX=9606 GN=PHB PE=1 SV=1	PHB_HUMAN	PHB	30 kDa	20	14	16	13	1.25
Coronin-1C OS=Homo sapiens (Human) OX=9606 GN=CORO1C PE=1 SV=1	COR1C_HUMAN	CORO1C	53 kDa	20	15	17	16	1.17647
Alpha-enolase OS=Homo sapiens (Human) OX=9606 GN=ENO1 PE=1 SV=2	ENOA_HUMAN	ENO1	47 kDa	20	20	19	16	1.05263
Rabankyrin-5 OS=Homo sapiens (Human) OX=9606 GN=ANKFY1 PE=1 SV=2	ANFY1_HUMAN	ANKFY1	128 kDa	20	11	21	19	0.952381
pre-rRNA 2'-O-ribose RNA methyltransferase FTSJ3 OS=Homo sapiens (Human) OX=9606 GN=FTSJ3 PE=1 SV=2	SPB1_HUMAN	FTSJ3	97 kDa	20	23	21	21	0.952381
ATP-dependent RNA helicase DHX29 OS=Homo sapiens (Human) OX=9606 GN=DHX29 PE=1 SV=2	DHX29_HUMAN	DHX29	155 kDa	20	18	21	23	0.952381
40S ribosomal protein S9 OS=Homo sapiens (Human) OX=9606 GN=RPS9 PE=1 SV=3	RS9_HUMAN	RPS9	23 kDa	20	23	22	19	0.909091
E3 ubiquitin-protein ligase BRE1B OS=Homo sapiens (Human) OX=9606 GN=RNF40 PE=1 SV=5	BRE1B_HUMAN	RNF40	114 kDa	20	26	29	33	0.689655
Nuclear pore complex protein Nup160 OS=Homo sapiens (Human) OX=9606 GN=NUP160 PE=1 SV=3	NU160_HUMAN	NUP160	162 kDa	19	1	1	4	19
Programmed cell death 6-interacting protein OS=Homo sapiens (Human) OX=9606 GN=PDCD6IP PE=1 SV=1	PDC6I_HUMAN	PDCD6IP	96 kDa	19	4	4	2	4.75
ATP-dependent 6-phosphofructokinase, liver type OS=Homo sapiens (Human) OX=9606 GN=PFKL PE=1 SV=6	PFKAL_HUMAN	PFKL	85 kDa	19	5	4	4	4.75
Phosphoglycerate kinase 1 OS=Homo sapiens (Human) OX=9606 GN=PGK1 PE=1 SV=3	PGK1_HUMAN	PGK1	45 kDa	19	10	4	5	4.75
Gem-associated protein 5 OS=Homo sapiens (Human) OX=9606 GN=GEMIN5 PE=1 SV=3	GEMI5_HUMAN	GEMIN5	169 kDa	19	5	6	5	3.16667
SUMO-activating enzyme subunit 2 OS=Homo sapiens (Human) OX=9606 GN=UBA2 PE=1 SV=2	SAE2_HUMAN	UBA2	71 kDa	19	7	6	6	3.16667
Heat shock 70 kDa protein 4 OS=Homo sapiens (Human) OX=9606 GN=HSPA4 PE=1 SV=4	HSP74_HUMAN	HSPA4	94 kDa	19	9	6	6	3.16667
Calpain-2 catalytic subunit OS=Homo sapiens (Human) OX=9606 GN=CAPN2 PE=1 SV=6	CAN2_HUMAN	CAPN2	80 kDa	19	8	7	7	2.71429
ATP-dependent 6-phosphofructokinase, platelet type OS=Homo sapiens (Human) OX=9606 GN=PFKP PE=1 SV=2	PFKAP_HUMAN	PFKP	86 kDa	19	6	7	10	2.71429
Aminopeptidase B OS=Homo sapiens (Human) OX=9606 GN=RNPEP PE=1 SV=2	AMPB_HUMAN	RNPEP	73 kDa	19	7	7	10	2.71429
Importin-9 OS=Homo sapiens (Human) OX=9606 GN=IPO9 PE=1 SV=3	IPO9_HUMAN	IPO9	116 kDa	19	10	8	5	2.375
Mitochondrial 2-oxoglutarate/malate carrier protein OS=Homo sapiens (Human) OX=9606 GN=SLC25A11 PE=1 SV=3	M2OM_HUMAN	SLC25A11	34 kDa	19	12	12	12	1.58333
ATP-dependent DNA helicase Q1 OS=Homo sapiens (Human) OX=9606 GN=RECQL PE=1 SV=3	RECQ1_HUMAN	RECQL	73 kDa	19	15	12	14	1.58333
Eukaryotic translation initiation factor 2 subunit 3 OS=Homo sapiens (Human) OX=9606 GN=EIF2S3 PE=1 SV=3	IF2G_HUMAN	EIF2S3	51 kDa	19	14	14	13	1.35714
Creatine kinase B-type OS=Homo sapiens (Human) OX=9606 GN=CKB PE=1 SV=1	KCRB_HUMAN	CKB	43 kDa	19	18	14	16	1.35714
Constitutive coactivator of PPAR-gamma-like protein 1 OS=Homo sapiens (Human) OX=9606 GN=FAM120A PE=1 SV=2	F120A_HUMAN	FAM120A	122 kDa	19	13	15	15	1.26667
Dolichyl-diphosphooligosaccharide--protein glycosyltransferase subunit 2 OS=Homo sapiens (Human) OX=9606 GN=RPN2 PE=1 SV=3	RPN2_HUMAN	RPN2	69 kDa	19	16	15	19	1.26667
Lysine--tRNA ligase OS=Homo sapiens (Human) OX=9606 GN=KARS1 PE=1 SV=3	SYK_HUMAN	KARS1	68 kDa	19	16	18	16	1.05556
DNA polymerase alpha catalytic subunit OS=Homo sapiens (Human) OX=9606 GN=POLA1 PE=1 SV=2	DPOLA_HUMAN	POLA1	166 kDa	19	11	18	18	1.05556
Condensin complex subunit 2 OS=Homo sapiens (Human) OX=9606 GN=NCAPH PE=1 SV=3	CND2_HUMAN	NCAPH	83 kDa	19	16	18	18	1.05556
Pentatricopeptide repeat domain-containing protein 3, mitochondrial OS=Homo sapiens (Human) OX=9606 GN=PTCD3 PE=1 SV=3	PTCD3_HUMAN	PTCD3	79 kDa	19	15	18	19	1.05556
40S ribosomal protein S4, X isoform OS=Homo sapiens (Human) OX=9606 GN=RPS4X PE=1 SV=2	RS4X_HUMAN	RPS4X	30 kDa	19	24	19	19	1
Nucleolar protein 14 OS=Homo sapiens (Human) OX=9606 GN=NOP14 PE=1 SV=3	NOP14_HUMAN	NOP14	98 kDa	19	19	21	26	0.904762
Pescadillo homolog OS=Homo sapiens (Human) OX=9606 GN=PES1 PE=1 SV=1	PESC_HUMAN	PES1	68 kDa	19	23	23	22	0.826087
RNA-splicing ligase RtcB homolog OS=Homo sapiens (Human) OX=9606 GN=RTCB PE=1 SV=1	RTCB_HUMAN	RTCB	55 kDa	19	26	25	22	0.76
Transcription activator BRG1 OS=Homo sapiens (Human) OX=9606 GN=SMARCA4 PE=1 SV=2	SMCA4_HUMAN	SMARCA4	185 kDa	19	23	26	21	0.730769
Nucleosome-remodeling factor subunit BPTF OS=Homo sapiens (Human) OX=9606 GN=BPTF PE=1 SV=3	BPTF_HUMAN	BPTF	338 kDa	19	19	26	24	0.730769
Probable ATP-dependent RNA helicase DHX37 OS=Homo sapiens (Human) OX=9606 GN=DHX37 PE=1 SV=1	DHX37_HUMAN	DHX37	130 kDa	19	18	30	28	0.633333
DNA topoisomerase 2-beta OS=Homo sapiens (Human) OX=9606 GN=TOP2B PE=1 SV=3	TOP2B_HUMAN	TOP2B	183 kDa	19	33	30	31	0.633333
Keratin, type I cytoskeletal 9 OS=Homo sapiens (Human) OX=9606 GN=KRT9 PE=1 SV=3	K1C9_HUMAN	KRT9	62 kDa	19	44	35	38	0.542857
Angiomotin OS=Homo sapiens (Human) OX=9606 GN=AMOT PE=1 SV=1	AMOT_HUMAN	AMOT	118 kDa	19	38	35	40	0.542857
AP-2 complex subunit alpha-2 OS=Homo sapiens (Human) OX=9606 GN=AP2A2 PE=1 SV=2	AP2A2_HUMAN	AP2A2	104 kDa	18	2	1	1	18
Tyrosine--tRNA ligase, cytoplasmic OS=Homo sapiens (Human) OX=9606 GN=YARS PE=1 SV=4	SYYC_HUMAN	YARS	59 kDa	18	5	3	3	6
Chromodomain-helicase-DNA-binding protein 1-like OS=Homo sapiens (Human) OX=9606 GN=CHD1L PE=1 SV=3	CHD1L_HUMAN	CHD1L	101 kDa	18	4	6	6	3
Serine hydroxymethyltransferase, mitochondrial OS=Homo sapiens (Human) OX=9606 GN=SHMT2 PE=1 SV=3	GLYM_HUMAN	SHMT2	56 kDa	18	7	7	8	2.57143
WD repeat and HMG-box DNA-binding protein 1 OS=Homo sapiens (Human) OX=9606 GN=WDHD1 PE=1 SV=1	WDHD1_HUMAN	WDHD1	126 kDa	18	7	9	6	2
RuvB-like 1 OS=Homo sapiens (Human) OX=9606 GN=RUVBL1 PE=1 SV=1	RUVB1_HUMAN	RUVBL1	50 kDa	18	12	9	13	2
HBS1-like protein OS=Homo sapiens (Human) OX=9606 GN=HBS1L PE=1 SV=1	HBS1L_HUMAN	HBS1L	75 kDa	18	9	10	9	1.8
Heterogeneous nuclear ribonucleoproteins A2/B1 OS=Homo sapiens (Human) OX=9606 GN=HNRNPA2B1 PE=1 SV=2	ROA2_HUMAN	HNRNPA2B1	37 kDa	18	10	11	11	1.63636
Spermidine synthase OS=Homo sapiens (Human) OX=9606 GN=SRM PE=1 SV=1	SPEE_HUMAN	SRM	34 kDa	18	13	11	13	1.63636
Nicotinamide phosphoribosyltransferase OS=Homo sapiens (Human) OX=9606 GN=NAMPT PE=1 SV=1	NAMPT_HUMAN	NAMPT	56 kDa	18	10	12	12	1.5
Trifunctional enzyme subunit beta, mitochondrial OS=Homo sapiens (Human) OX=9606 GN=HADHB PE=1 SV=3	ECHB_HUMAN	HADHB	51 kDa	18	11	12	13	1.5
WD repeat-containing protein 1 OS=Homo sapiens (Human) OX=9606 GN=WDR1 PE=1 SV=4	WDR1_HUMAN	WDR1	66 kDa	18	12	13	16	1.38462
Proliferation-associated protein 2G4 OS=Homo sapiens (Human) OX=9606 GN=PA2G4 PE=1 SV=3	PA2G4_HUMAN	PA2G4	44 kDa	18	15	14	12	1.28571
Polypyrimidine tract-binding protein 1 OS=Homo sapiens (Human) OX=9606 GN=PTBP1 PE=1 SV=1	PTBP1_HUMAN	PTBP1	57 kDa	18	14	15	14	1.2
Heterogeneous nuclear ribonucleoprotein U-like protein 2 OS=Homo sapiens (Human) OX=9606 GN=HNRNPUL2 PE=1 SV=1	HNRL2_HUMAN	HNRNPUL2	85 kDa	18	18	15	14	1.2
28S ribosomal protein S9, mitochondrial OS=Homo sapiens (Human) OX=9606 GN=MRPS9 PE=1 SV=2	RT09_HUMAN	MRPS9	46 kDa	18	13	15	16	1.2
Peroxiredoxin-6 OS=Homo sapiens (Human) OX=9606 GN=PRDX6 PE=1 SV=3	PRDX6_HUMAN	PRDX6	25 kDa	18	16	16	17	1.125
DNA topoisomerase 1 OS=Homo sapiens (Human) OX=9606 GN=TOP1 PE=1 SV=2	TOP1_HUMAN	TOP1	91 kDa	18	19	17	14	1.05882
Pogo transposable element with ZNF domain OS=Homo sapiens (Human) OX=9606 GN=POGZ PE=1 SV=2	POGZ_HUMAN	POGZ	155 kDa	18	18	17	18	1.05882
Phenylalanine--tRNA ligase alpha subunit OS=Homo sapiens (Human) OX=9606 GN=FARSA PE=1 SV=3	SYFA_HUMAN	FARSA	58 kDa	18	12	18	14	1
Serine/threonine-protein kinase N2 OS=Homo sapiens (Human) OX=9606 GN=PKN2 PE=1 SV=1	PKN2_HUMAN	PKN2	112 kDa	18	10	18	18	1
AP-2 complex subunit mu OS=Homo sapiens (Human) OX=9606 GN=AP2M1 PE=1 SV=2	AP2M1_HUMAN	AP2M1	50 kDa	18	16	18	19	1
RNA-binding protein 14 OS=Homo sapiens (Human) OX=9606 GN=RBM14 PE=1 SV=2	RBM14_HUMAN	RBM14	69 kDa	18	15	19	18	0.947368
60S ribosomal protein L7 OS=Homo sapiens (Human) OX=9606 GN=RPL7 PE=1 SV=1	RL7_HUMAN	RPL7	29 kDa	18	20	20	18	0.9
Probable 28S rRNA (cytosine(4447)-C(5))-methyltransferase OS=Homo sapiens (Human) OX=9606 GN=NOP2 PE=1 SV=2	NOP2_HUMAN	NOP2	89 kDa	18	27	22	21	0.818182
I precursor Lysyl endopeptidase Achromobacter lyticus.	Protease		68 kDa	18	23	22	22	0.818182
WD repeat-containing protein 6 OS=Homo sapiens (Human) OX=9606 GN=WDR6 PE=1 SV=1	WDR6_HUMAN	WDR6	122 kDa	18	20	25	24	0.72
Heat shock cognate 71 kDa protein OS=Homo sapiens (Human) OX=9606 GN=HSPA8 PE=1 SV=1	HSP7C_HUMAN	HSPA8	71 kDa	18	25	26	24	0.692308
40S ribosomal protein S3a OS=Homo sapiens (Human) OX=9606 GN=RPS3A PE=1 SV=2	RS3A_HUMAN	RPS3A	30 kDa	18	27	27	24	0.666667
KIF-binding protein OS=Homo sapiens (Human) OX=9606 GN=KIFBP PE=1 SV=1	KBP_HUMAN	KIFBP	72 kDa	17	0	0	0	17
Phosphoenolpyruvate carboxykinase [GTP], mitochondrial OS=Homo sapiens (Human) OX=9606 GN=PCK2 PE=1 SV=4	PCKGM_HUMAN	PCK2	71 kDa	17	1	0	0	17
Methylcrotonoyl-CoA carboxylase beta chain, mitochondrial OS=Homo sapiens (Human) OX=9606 GN=MCCC2 PE=1 SV=1	MCCB_HUMAN	MCCC2	61 kDa	17	3	0	1	17
Importin-7 OS=Homo sapiens (Human) OX=9606 GN=IPO7 PE=1 SV=1	IPO7_HUMAN	IPO7	120 kDa	17	1	1	1	17
Coatomer subunit gamma-2 OS=Homo sapiens (Human) OX=9606 GN=COPG2 PE=1 SV=1	COPG2_HUMAN	COPG2	98 kDa	17	5	4	3	4.25
NAD(P) transhydrogenase, mitochondrial OS=Homo sapiens (Human) OX=9606 GN=NNT PE=1 SV=3	NNTM_HUMAN	NNT	114 kDa	17	6	4	4	4.25
Monofunctional C1-tetrahydrofolate synthase, mitochondrial OS=Homo sapiens (Human) OX=9606 GN=MTHFD1L PE=1 SV=1	C1TM_HUMAN	MTHFD1L	106 kDa	17	4	5	7	3.4
Cytosol aminopeptidase OS=Homo sapiens (Human) OX=9606 GN=LAP3 PE=1 SV=3	AMPL_HUMAN	LAP3	56 kDa	17	5	6	4	2.83333
5'-nucleotidase domain-containing protein 2 OS=Homo sapiens (Human) OX=9606 GN=NT5DC2 PE=1 SV=1	NT5D2_HUMAN	NT5DC2	61 kDa	17	5	6	5	2.83333
Probable ATP-dependent RNA helicase DDX6 OS=Homo sapiens (Human) OX=9606 GN=DDX6 PE=1 SV=2	DDX6_HUMAN	DDX6	54 kDa	17	8	6	8	2.83333
60 kDa SS-A/Ro ribonucleoprotein OS=Homo sapiens (Human) OX=9606 GN=RO60 PE=1 SV=2	RO60_HUMAN	RO60	61 kDa	17	8	7	6	2.42857
Pre-rRNA-processing protein TSR1 homolog OS=Homo sapiens (Human) OX=9606 GN=TSR1 PE=1 SV=1	TSR1_HUMAN	TSR1	92 kDa	17	7	8	7	2.125
Actin-related protein 3 OS=Homo sapiens (Human) OX=9606 GN=ACTR3 PE=1 SV=3	ARP3_HUMAN	ACTR3	47 kDa	17	6	8	11	2.125
Acetyl-CoA acetyltransferase, mitochondrial OS=Homo sapiens (Human) OX=9606 GN=ACAT1 PE=1 SV=1	THIL_HUMAN	ACAT1	45 kDa	17	12	9	7	1.88889
Leukotriene A-4 hydrolase OS=Homo sapiens (Human) OX=9606 GN=LTA4H PE=1 SV=2	LKHA4_HUMAN	LTA4H	69 kDa	17	9	9	10	1.88889
U4/U6 small nuclear ribonucleoprotein Prp31 OS=Homo sapiens (Human) OX=9606 GN=PRPF31 PE=1 SV=2	PRP31_HUMAN	PRPF31	55 kDa	17	10	10	10	1.7
Cytochrome b-c1 complex subunit 1, mitochondrial OS=Homo sapiens (Human) OX=9606 GN=UQCRC1 PE=1 SV=3	QCR1_HUMAN	UQCRC1	53 kDa	17	13	10	11	1.7
Cystathionine beta-synthase-like protein OS=Homo sapiens (Human) OX=9606 GN=CBSL PE=1 SV=1	CBSL_HUMAN	CBSL	61 kDa	17	12	10	12	1.7
Heterogeneous nuclear ribonucleoprotein U-like protein 1 OS=Homo sapiens (Human) OX=9606 GN=HNRNPUL1 PE=1 SV=2	HNRL1_HUMAN	HNRNPUL1	96 kDa	17	15	12	15	1.41667
Eukaryotic peptide chain release factor subunit 1 OS=Homo sapiens (Human) OX=9606 GN=ETF1 PE=1 SV=3	ERF1_HUMAN	ETF1	49 kDa	17	14	14	16	1.21429
Leucine-rich repeat-containing protein 40 OS=Homo sapiens (Human) OX=9606 GN=LRRC40 PE=1 SV=1	LRC40_HUMAN	LRRC40	68 kDa	17	10	15	13	1.13333
Polynucleotide 5'-hydroxyl-kinase NOL9 OS=Homo sapiens (Human) OX=9606 GN=NOL9 PE=1 SV=1	NOL9_HUMAN	NOL9	79 kDa	17	10	15	13	1.13333
DNA-directed RNA polymerase III subunit RPC2 OS=Homo sapiens (Human) OX=9606 GN=POLR3B PE=1 SV=2	RPC2_HUMAN	POLR3B	128 kDa	17	13	15	13	1.13333
Prohibitin-2 OS=Homo sapiens (Human) OX=9606 GN=PHB2 PE=1 SV=2	PHB2_HUMAN	PHB2	33 kDa	17	13	15	13	1.13333
Heterogeneous nuclear ribonucleoprotein Q OS=Homo sapiens (Human) OX=9606 GN=SYNCRIP PE=1 SV=2	HNRPQ_HUMAN	SYNCRIP	70 kDa	17	17	16	15	1.0625
ATP-dependent RNA helicase DDX50 OS=Homo sapiens (Human) OX=9606 GN=DDX50 PE=1 SV=1	DDX50_HUMAN	DDX50	83 kDa	17	16	18	16	0.944444
DNA-directed RNA polymerase I subunit RPA1 OS=Homo sapiens (Human) OX=9606 GN=POLR1A PE=1 SV=2	RPA1_HUMAN	POLR1A	195 kDa	17	11	19	24	0.894737
SURP and G-patch domain-containing protein 2 OS=Homo sapiens (Human) OX=9606 GN=SUGP2 PE=1 SV=2	SUGP2_HUMAN	SUGP2	120 kDa	17	14	20	16	0.85
ATP-dependent RNA helicase DDX54 OS=Homo sapiens (Human) OX=9606 GN=DDX54 PE=1 SV=2	DDX54_HUMAN	DDX54	99 kDa	17	17	21	18	0.809524
60S ribosomal protein L8 OS=Homo sapiens (Human) OX=9606 GN=RPL8 PE=1 SV=2	RL8_HUMAN	RPL8	28 kDa	17	18	22	20	0.772727
Thyroid hormone receptor-associated protein 3 OS=Homo sapiens (Human) OX=9606 GN=THRAP3 PE=1 SV=2	TR150_HUMAN	THRAP3	109 kDa	17	22	22	23	0.772727
ATP-dependent RNA helicase DDX24 OS=Homo sapiens (Human) OX=9606 GN=DDX24 PE=1 SV=1	DDX24_HUMAN	DDX24	96 kDa	17	25	26	27	0.653846
Exportin-5 OS=Homo sapiens (Human) OX=9606 GN=XPO5 PE=1 SV=1	XPO5_HUMAN	XPO5	136 kDa	16	1	0	0	16
Calnexin OS=Homo sapiens (Human) OX=9606 GN=CANX PE=1 SV=2	CALX_HUMAN	CANX	68 kDa	16	5	2	1	8
Nucleolar complex protein 4 homolog OS=Homo sapiens (Human) OX=9606 GN=NOC4L PE=1 SV=1	NOC4L_HUMAN	NOC4L	58 kDa	16	1	2	2	8
Carbonic anhydrase 2 OS=Homo sapiens (Human) OX=9606 GN=CA2 PE=1 SV=2	CAH2_HUMAN	CA2	29 kDa	16	7	2	2	8
Dihydrolipoyllysine-residue acetyltransferase component of pyruvate dehydrogenase complex, mitochondrial OS=Homo sapiens (Human) OX=9606 GN=DLAT PE=1 SV=3	ODP2_HUMAN	DLAT	69 kDa	16	12	2	6	8
Fanconi anemia group I protein OS=Homo sapiens (Human) OX=9606 GN=FANCI PE=1 SV=4	FANCI_HUMAN	FANCI	149 kDa	16	3	3	4	5.33333
Presequence protease, mitochondrial OS=Homo sapiens (Human) OX=9606 GN=PITRM1 PE=1 SV=3	PREP_HUMAN	PITRM1	117 kDa	16	1	4	4	4
eEF1A lysine and N-terminal methyltransferase OS=Homo sapiens (Human) OX=9606 GN=EEF1AKNMT PE=1 SV=1	EFNMT_HUMAN	EEF1AKNMT	79 kDa	16	4	4	4	4
Eukaryotic translation initiation factor 2 subunit 1 OS=Homo sapiens (Human) OX=9606 GN=EIF2S1 PE=1 SV=3	IF2A_HUMAN	EIF2S1	36 kDa	16	7	4	9	4
Tryptophan--tRNA ligase, cytoplasmic OS=Homo sapiens (Human) OX=9606 GN=WARS PE=1 SV=2	SYWC_HUMAN	WARS	53 kDa	16	6	5	5	3.2
3-hydroxyacyl-CoA dehydrogenase type-2 OS=Homo sapiens (Human) OX=9606 GN=HSD17B10 PE=1 SV=3	HCD2_HUMAN	HSD17B10	27 kDa	16	7	7	5	2.28571
E3 ubiquitin-protein ligase TRIP12 OS=Homo sapiens (Human) OX=9606 GN=TRIP12 PE=1 SV=1	TRIPC_HUMAN	TRIP12	220 kDa	16	4	7	8	2.28571
Insulin-like growth factor 2 mRNA-binding protein 2 OS=Homo sapiens (Human) OX=9606 GN=IGF2BP2 PE=1 SV=2	IF2B2_HUMAN	IGF2BP2	66 kDa	16	6	7	10	2.28571
Catenin delta-1 OS=Homo sapiens (Human) OX=9606 GN=CTNND1 PE=1 SV=1	CTND1_HUMAN	CTNND1	108 kDa	16	1	8	3	2
Unconventional myosin-Id OS=Homo sapiens (Human) OX=9606 GN=MYO1D PE=1 SV=2	MYO1D_HUMAN	MYO1D	116 kDa	16	3	8	9	2
CTP synthase 1 OS=Homo sapiens (Human) OX=9606 GN=CTPS1 PE=1 SV=2	PYRG1_HUMAN	CTPS1	67 kDa	16	8	8	9	2
ATP-binding cassette sub-family D member 3 OS=Homo sapiens (Human) OX=9606 GN=ABCD3 PE=1 SV=1	ABCD3_HUMAN	ABCD3	75 kDa	16	7	9	10	1.77778
Probable leucine--tRNA ligase, mitochondrial OS=Homo sapiens (Human) OX=9606 GN=LARS2 PE=1 SV=2	SYLM_HUMAN	LARS2	102 kDa	16	6	10	6	1.6
Chromodomain-helicase-DNA-binding protein 3 OS=Homo sapiens (Human) OX=9606 GN=CHD3 PE=1 SV=3	CHD3_HUMAN	CHD3	227 kDa	16	7	10	8	1.6
WD repeat-containing protein 75 OS=Homo sapiens (Human) OX=9606 GN=WDR75 PE=1 SV=1	WDR75_HUMAN	WDR75	95 kDa	16	5	10	10	1.6
26S proteasome non-ATPase regulatory subunit 2 OS=Homo sapiens (Human) OX=9606 GN=PSMD2 PE=1 SV=3	PSMD2_HUMAN	PSMD2	100 kDa	16	6	12	10	1.33333
26S proteasome regulatory subunit 7 OS=Homo sapiens (Human) OX=9606 GN=PSMC2 PE=1 SV=3	PRS7_HUMAN	PSMC2	49 kDa	16	9	12	10	1.33333
ATPase family AAA domain-containing protein 3A OS=Homo sapiens (Human) OX=9606 GN=ATAD3A PE=1 SV=2	ATD3A_HUMAN	ATAD3A	71 kDa	16	9	12	12	1.33333
Heterogeneous nuclear ribonucleoprotein H2 OS=Homo sapiens (Human) OX=9606 GN=HNRNPH2 PE=1 SV=1	HNRH2_HUMAN	HNRNPH2	49 kDa	16	12	14	13	1.14286
Gem-associated protein 4 OS=Homo sapiens (Human) OX=9606 GN=GEMIN4 PE=1 SV=2	GEMI4_HUMAN	GEMIN4	120 kDa	16	8	14	14	1.14286
U4/U6 small nuclear ribonucleoprotein Prp3 OS=Homo sapiens (Human) OX=9606 GN=PRPF3 PE=1 SV=2	PRPF3_HUMAN	PRPF3	78 kDa	16	15	14	14	1.14286
Lymphoid-specific helicase OS=Homo sapiens (Human) OX=9606 GN=HELLS PE=1 SV=1	HELLS_HUMAN	HELLS	97 kDa	16	8	14	15	1.14286
7SK snRNA methylphosphate capping enzyme OS=Homo sapiens (Human) OX=9606 GN=MEPCE PE=1 SV=1	MEPCE_HUMAN	MEPCE	74 kDa	16	12	15	15	1.06667
Activity-dependent neuroprotector homeobox protein OS=Homo sapiens (Human) OX=9606 GN=ADNP PE=1 SV=1	ADNP_HUMAN	ADNP	124 kDa	16	9	16	14	1
60S ribosomal protein L5 OS=Homo sapiens (Human) OX=9606 GN=RPL5 PE=1 SV=3	RL5_HUMAN	RPL5	34 kDa	16	13	16	14	1
Cytochrome b-c1 complex subunit 2, mitochondrial OS=Homo sapiens (Human) OX=9606 GN=UQCRC2 PE=1 SV=3	QCR2_HUMAN	UQCRC2	48 kDa	16	15	16	15	1
5'-3' exoribonuclease 2 OS=Homo sapiens (Human) OX=9606 GN=XRN2 PE=1 SV=1	XRN2_HUMAN	XRN2	109 kDa	16	22	17	17	0.941176
Heterogeneous nuclear ribonucleoprotein H OS=Homo sapiens (Human) OX=9606 GN=HNRNPH1 PE=1 SV=4	HNRH1_HUMAN	HNRNPH1	49 kDa	16	17	17	18	0.941176
40S ribosomal protein S7 OS=Homo sapiens (Human) OX=9606 GN=RPS7 PE=1 SV=1	RS7_HUMAN	RPS7	22 kDa	16	18	18	14	0.888889
U2 snRNP-associated SURP motif-containing protein OS=Homo sapiens (Human) OX=9606 GN=U2SURP PE=1 SV=2	SR140_HUMAN	U2SURP	118 kDa	16	21	19	18	0.842105
Ubiquitin carboxyl-terminal hydrolase 7 OS=Homo sapiens (Human) OX=9606 GN=USP7 PE=1 SV=2	UBP7_HUMAN	USP7	128 kDa	16	10	22	11	0.727273
Eukaryotic translation initiation factor 2 subunit 2 OS=Homo sapiens (Human) OX=9606 GN=EIF2S2 PE=1 SV=2	IF2B_HUMAN	EIF2S2	38 kDa	16	17	22	17	0.727273
E3 ubiquitin-protein ligase UHRF1 OS=Homo sapiens (Human) OX=9606 GN=UHRF1 PE=1 SV=1	UHRF1_HUMAN	UHRF1	90 kDa	16	17	22	19	0.727273
DNA mismatch repair protein Msh2 OS=Homo sapiens (Human) OX=9606 GN=MSH2 PE=1 SV=1	MSH2_HUMAN	MSH2	105 kDa	16	18	22	19	0.727273
Condensin complex subunit 3 OS=Homo sapiens (Human) OX=9606 GN=NCAPG PE=1 SV=1	CND3_HUMAN	NCAPG	114 kDa	15	1	1	0	15
Tyrosine-protein kinase CSK OS=Homo sapiens (Human) OX=9606 GN=CSK PE=1 SV=1	CSK_HUMAN	CSK	51 kDa	15	5	1	1	15
Translation initiation factor eIF-2B subunit delta OS=Homo sapiens (Human) OX=9606 GN=EIF2B4 PE=1 SV=2	EI2BD_HUMAN	EIF2B4	58 kDa	15	4	3	3	5
Methylthioribose-1-phosphate isomerase OS=Homo sapiens (Human) OX=9606 GN=MRI1 PE=1 SV=1	MTNA_HUMAN	MRI1	39 kDa	15	3	4	4	3.75
Eukaryotic translation initiation factor 3 subunit L OS=Homo sapiens (Human) OX=9606 GN=EIF3L PE=1 SV=1	EIF3L_HUMAN	EIF3L	67 kDa	15	4	5	5	3
Pachytene checkpoint protein 2 homolog OS=Homo sapiens (Human) OX=9606 GN=TRIP13 PE=1 SV=2	PCH2_HUMAN	TRIP13	49 kDa	15	3	6	3	2.5
SUMO-activating enzyme subunit 1 OS=Homo sapiens (Human) OX=9606 GN=SAE1 PE=1 SV=1	SAE1_HUMAN	SAE1	38 kDa	15	11	8	8	1.875
Cell division cycle protein 27 homolog OS=Homo sapiens (Human) OX=9606 GN=CDC27 PE=1 SV=2	CDC27_HUMAN	CDC27	92 kDa	15	8	8	10	1.875
Protein virilizer homolog OS=Homo sapiens (Human) OX=9606 GN=VIRMA PE=1 SV=2	VIR_HUMAN	VIRMA	202 kDa	15	3	9	8	1.66667
26S proteasome regulatory subunit 6B OS=Homo sapiens (Human) OX=9606 GN=PSMC4 PE=1 SV=2	PRS6B_HUMAN	PSMC4	47 kDa	15	9	10	10	1.5
Cullin-1 OS=Homo sapiens (Human) OX=9606 GN=CUL1 PE=1 SV=2	CUL1_HUMAN	CUL1	90 kDa	15	6	10	11	1.5
Ribonuclease inhibitor OS=Homo sapiens (Human) OX=9606 GN=RNH1 PE=1 SV=2	RINI_HUMAN	RNH1	50 kDa	15	13	10	11	1.5
Leucine-rich repeat-containing protein 47 OS=Homo sapiens (Human) OX=9606 GN=LRRC47 PE=1 SV=1	LRC47_HUMAN	LRRC47	63 kDa	15	11	12	9	1.25
Probable ATP-dependent RNA helicase DHX40 OS=Homo sapiens (Human) OX=9606 GN=DHX40 PE=1 SV=2	DHX40_HUMAN	DHX40	89 kDa	15	11	12	11	1.25
26S proteasome regulatory subunit 8 OS=Homo sapiens (Human) OX=9606 GN=PSMC5 PE=1 SV=1	PRS8_HUMAN	PSMC5	46 kDa	15	10	12	13	1.25
Putative RNA-binding protein Luc7-like 2 OS=Homo sapiens (Human) OX=9606 GN=LUC7L2 PE=1 SV=2	LC7L2_HUMAN	LUC7L2	47 kDa	15	17	12	14	1.25
KH domain-containing, RNA-binding, signal transduction-associated protein 1 OS=Homo sapiens (Human) OX=9606 GN=KHDRBS1 PE=1 SV=1	KHDR1_HUMAN	KHDRBS1	48 kDa	15	13	13	11	1.15385
Nipped-B-like protein OS=Homo sapiens (Human) OX=9606 GN=NIPBL PE=1 SV=2	NIPBL_HUMAN	NIPBL	316 kDa	15	9	13	12	1.15385
60S ribosomal protein L13 OS=Homo sapiens (Human) OX=9606 GN=RPL13 PE=1 SV=4	RL13_HUMAN	RPL13	24 kDa	15	15	13	12	1.15385
Probable ATP-dependent RNA helicase DDX20 OS=Homo sapiens (Human) OX=9606 GN=DDX20 PE=1 SV=2	DDX20_HUMAN	DDX20	92 kDa	15	10	13	14	1.15385
Septin-7 OS=Homo sapiens (Human) OX=9606 GN=SEPTIN7 PE=1 SV=2	SEPT7_HUMAN	SEPTIN7	51 kDa	15	14	15	14	1
Proliferating cell nuclear antigen OS=Homo sapiens (Human) OX=9606 GN=PCNA PE=1 SV=1	PCNA_HUMAN	PCNA	29 kDa	15	12	15	16	1
Casein kinase II subunit alpha' OS=Homo sapiens (Human) OX=9606 GN=CSNK2A2 PE=1 SV=1	CSK22_HUMAN	CSNK2A2	41 kDa	15	10	16	14	0.9375
60S ribosomal protein L10 OS=Homo sapiens (Human) OX=9606 GN=RPL10 PE=1 SV=4	RL10_HUMAN	RPL10	25 kDa	15	16	16	16	0.9375
60S ribosomal protein L6 OS=Homo sapiens (Human) OX=9606 GN=RPL6 PE=1 SV=3	RL6_HUMAN	RPL6	33 kDa	15	16	16	16	0.9375
Src substrate cortactin OS=Homo sapiens (Human) OX=9606 GN=CTTN PE=1 SV=2	SRC8_HUMAN	CTTN	62 kDa	15	19	16	17	0.9375
Heterogeneous nuclear ribonucleoprotein R OS=Homo sapiens (Human) OX=9606 GN=HNRNPR PE=1 SV=1	HNRPR_HUMAN	HNRNPR	71 kDa	15	18	17	18	0.882353
rRNA 2'-O-methyltransferase fibrillarin OS=Homo sapiens (Human) OX=9606 GN=FBL PE=1 SV=2	FBRL_HUMAN	FBL	34 kDa	15	16	18	14	0.833333
TRMT1-like protein OS=Homo sapiens (Human) OX=9606 GN=TRMT1L PE=1 SV=2	TRM1L_HUMAN	TRMT1L	82 kDa	15	11	18	15	0.833333
Inosine-5'-monophosphate dehydrogenase 2 OS=Homo sapiens (Human) OX=9606 GN=IMPDH2 PE=1 SV=2	IMDH2_HUMAN	IMPDH2	56 kDa	15	23	18	18	0.833333
5'-3' exoribonuclease 1 OS=Homo sapiens (Human) OX=9606 GN=XRN1 PE=1 SV=1	XRN1_HUMAN	XRN1	194 kDa	15	14	22	21	0.681818
Cullin-5 OS=Homo sapiens (Human) OX=9606 GN=CUL5 PE=1 SV=4	CUL5_HUMAN	CUL5	91 kDa	14	0	0	0	14
E3 ubiquitin-protein ligase RNF213 OS=Homo sapiens (Human) OX=9606 GN=RNF213 PE=1 SV=3	RN213_HUMAN	RNF213	591 kDa	14	0	0	0	14
Probable ubiquitin carboxyl-terminal hydrolase FAF-X OS=Homo sapiens (Human) OX=9606 GN=USP9X PE=1 SV=3	USP9X_HUMAN	USP9X	292 kDa	14	1	0	0	14
Exocyst complex component 4 OS=Homo sapiens (Human) OX=9606 GN=EXOC4 PE=1 SV=1	EXOC4_HUMAN	EXOC4	111 kDa	14	0	0	1	14
Dynamin-2 OS=Homo sapiens (Human) OX=9606 GN=DNM2 PE=1 SV=2	DYN2_HUMAN	DNM2	98 kDa	14	1	0	1	14
Importin-5 OS=Homo sapiens (Human) OX=9606 GN=IPO5 PE=1 SV=4	IPO5_HUMAN	IPO5	124 kDa	14	1	1	1	14
Oxygen-dependent coproporphyrinogen-III oxidase, mitochondrial OS=Homo sapiens (Human) OX=9606 GN=CPOX PE=1 SV=3	HEM6_HUMAN	CPOX	50 kDa	14	2	1	2	14
Hexokinase-1 OS=Homo sapiens (Human) OX=9606 GN=HK1 PE=1 SV=3	HXK1_HUMAN	HK1	102 kDa	14	0	2	1	7
Succinate dehydrogenase [ubiquinone] flavoprotein subunit, mitochondrial OS=Homo sapiens (Human) OX=9606 GN=SDHA PE=1 SV=2	SDHA_HUMAN	SDHA	73 kDa	14	4	2	3	7
Nck-associated protein 1 OS=Homo sapiens (Human) OX=9606 GN=NCKAP1 PE=1 SV=1	NCKP1_HUMAN	NCKAP1	129 kDa	14	2	2	5	7
Mitochondrial 10-formyltetrahydrofolate dehydrogenase OS=Homo sapiens (Human) OX=9606 GN=ALDH1L2 PE=1 SV=2	AL1L2_HUMAN	ALDH1L2	102 kDa	14	4	3	2	4.66667
NADH-ubiquinone oxidoreductase 75 kDa subunit, mitochondrial OS=Homo sapiens (Human) OX=9606 GN=NDUFS1 PE=1 SV=3	NDUS1_HUMAN	NDUFS1	79 kDa	14	2	4	3	3.5
1-phosphatidylinositol 4,5-bisphosphate phosphodiesterase gamma-1 OS=Homo sapiens (Human) OX=9606 GN=PLCG1 PE=1 SV=1	PLCG1_HUMAN	PLCG1	149 kDa	14	4	4	4	3.5
Cell cycle and apoptosis regulator protein 2 OS=Homo sapiens (Human) OX=9606 GN=CCAR2 PE=1 SV=2	CCAR2_HUMAN	CCAR2	103 kDa	14	5	5	3	2.8
Rab GDP dissociation inhibitor beta OS=Homo sapiens (Human) OX=9606 GN=GDI2 PE=1 SV=2	GDIB_HUMAN	GDI2	51 kDa	14	7	5	5	2.8
Carbonyl reductase [NADPH] 1 OS=Homo sapiens (Human) OX=9606 GN=CBR1 PE=1 SV=3	CBR1_HUMAN	CBR1	30 kDa	14	8	6	6	2.33333
Phosphoserine aminotransferase OS=Homo sapiens (Human) OX=9606 GN=PSAT1 PE=1 SV=2	SERC_HUMAN	PSAT1	40 kDa	14	7	8	7	1.75
Eukaryotic translation initiation factor 3 subunit I OS=Homo sapiens (Human) OX=9606 GN=EIF3I PE=1 SV=1	EIF3I_HUMAN	EIF3I	37 kDa	14	12	8	12	1.75
Poly(U)-binding-splicing factor PUF60 OS=Homo sapiens (Human) OX=9606 GN=PUF60 PE=1 SV=1	PUF60_HUMAN	PUF60	60 kDa	14	9	9	9	1.55556
Delta(14)-sterol reductase LBR OS=Homo sapiens (Human) OX=9606 GN=LBR PE=1 SV=2	LBR_HUMAN	LBR	71 kDa	14	10	9	10	1.55556
Nuclear pore complex protein Nup153 OS=Homo sapiens (Human) OX=9606 GN=NUP153 PE=1 SV=2	NU153_HUMAN	NUP153	154 kDa	14	12	10	11	1.4
Serine-threonine kinase receptor-associated protein OS=Homo sapiens (Human) OX=9606 GN=STRAP PE=1 SV=1	STRAP_HUMAN	STRAP	38 kDa	14	11	11	9	1.27273
Enhancer of mRNA-decapping protein 3 OS=Homo sapiens (Human) OX=9606 GN=EDC3 PE=1 SV=1	EDC3_HUMAN	EDC3	56 kDa	14	11	11	12	1.27273
Eukaryotic translation initiation factor 3 subunit F OS=Homo sapiens (Human) OX=9606 GN=EIF3F PE=1 SV=1	EIF3F_HUMAN	EIF3F	38 kDa	14	6	12	8	1.16667
39S ribosomal protein L15, mitochondrial OS=Homo sapiens (Human) OX=9606 GN=MRPL15 PE=1 SV=1	RM15_HUMAN	MRPL15	33 kDa	14	13	12	8	1.16667
DNA-directed RNA polymerase, mitochondrial OS=Homo sapiens (Human) OX=9606 GN=POLRMT PE=1 SV=2	RPOM_HUMAN	POLRMT	139 kDa	14	4	12	13	1.16667
Asparagine--tRNA ligase, cytoplasmic OS=Homo sapiens (Human) OX=9606 GN=NARS1 PE=1 SV=1	SYNC_HUMAN	NARS1	63 kDa	14	10	12	13	1.16667
Flap endonuclease 1 OS=Homo sapiens (Human) OX=9606 GN=FEN1 PE=1 SV=1	FEN1_HUMAN	FEN1	43 kDa	14	13	12	13	1.16667
DNA-directed RNA polymerase I subunit RPA2 OS=Homo sapiens (Human) OX=9606 GN=POLR1B PE=1 SV=2	RPA2_HUMAN	POLR1B	128 kDa	14	5	13	11	1.07692
Protein arginine N-methyltransferase 3 OS=Homo sapiens (Human) OX=9606 GN=PRMT3 PE=1 SV=4	ANM3_HUMAN	PRMT3	60 kDa	14	17	14	15	1
(E3-independent) E2 ubiquitin-conjugating enzyme OS=Homo sapiens (Human) OX=9606 GN=UBE2O PE=1 SV=3	UBE2O_HUMAN	UBE2O	141 kDa	14	6	15	12	0.933333
Protein SDA1 homolog OS=Homo sapiens (Human) OX=9606 GN=SDAD1 PE=1 SV=3	SDA1_HUMAN	SDAD1	80 kDa	14	12	15	14	0.933333
GTP-binding nuclear protein Ran OS=Homo sapiens (Human) OX=9606 GN=RAN PE=1 SV=3	RAN_HUMAN	RAN	24 kDa	14	17	15	14	0.933333
Pre-mRNA-processing factor 19 OS=Homo sapiens (Human) OX=9606 GN=PRPF19 PE=1 SV=1	PRP19_HUMAN	PRPF19	55 kDa	14	17	15	16	0.933333
U3 small nucleolar RNA-associated protein 18 homolog OS=Homo sapiens (Human) OX=9606 GN=UTP18 PE=1 SV=3	UTP18_HUMAN	UTP18	62 kDa	14	11	15	18	0.933333
Ubiquitin carboxyl-terminal hydrolase 10 OS=Homo sapiens (Human) OX=9606 GN=USP10 PE=1 SV=2	UBP10_HUMAN	USP10	87 kDa	14	15	17	15	0.823529
ATP-dependent RNA helicase DDX3X OS=Homo sapiens (Human) OX=9606 GN=DDX3X PE=1 SV=3	DDX3X_HUMAN	DDX3X	73 kDa	14	16	17	15	0.823529
Helicase-like transcription factor OS=Homo sapiens (Human) OX=9606 GN=HLTF PE=1 SV=2	HLTF_HUMAN	HLTF	114 kDa	14	16	17	17	0.823529
Platelet-activating factor acetylhydrolase IB subunit alpha OS=Homo sapiens (Human) OX=9606 GN=PAFAH1B1 PE=1 SV=2	LIS1_HUMAN	PAFAH1B1	47 kDa	14	13	17	18	0.823529
Rho-associated protein kinase 2 OS=Homo sapiens (Human) OX=9606 GN=ROCK2 PE=1 SV=4	ROCK2_HUMAN	ROCK2	161 kDa	14	7	18	12	0.777778
Ribosomal RNA processing protein 1 homolog B OS=Homo sapiens (Human) OX=9606 GN=RRP1B PE=1 SV=3	RRP1B_HUMAN	RRP1B	84 kDa	14	22	18	21	0.777778
Developmentally-regulated GTP-binding protein 1 OS=Homo sapiens (Human) OX=9606 GN=DRG1 PE=1 SV=1	DRG1_HUMAN	DRG1	41 kDa	14	17	22	19	0.636364
ATP-dependent RNA helicase SUPV3L1, mitochondrial OS=Homo sapiens (Human) OX=9606 GN=SUPV3L1 PE=1 SV=1	SUV3_HUMAN	SUPV3L1	88 kDa	13	0	0	0	13
General vesicular transport factor p115 OS=Homo sapiens (Human) OX=9606 GN=USO1 PE=1 SV=2	USO1_HUMAN	USO1	108 kDa	13	0	0	0	13
Serine/threonine-protein phosphatase 2A 65 kDa regulatory subunit A alpha isoform OS=Homo sapiens (Human) OX=9606 GN=PPP2R1A PE=1 SV=4	2AAA_HUMAN	PPP2R1A	65 kDa	13	1	0	0	13
Pre-mRNA-splicing factor SYF1 OS=Homo sapiens (Human) OX=9606 GN=XAB2 PE=1 SV=2	SYF1_HUMAN	XAB2	100 kDa	13	0	0	1	13
Alanine--tRNA ligase, mitochondrial OS=Homo sapiens (Human) OX=9606 GN=AARS2 PE=1 SV=1	SYAM_HUMAN	AARS2	107 kDa	13	1	2	1	6.5
DnaJ homolog subfamily C member 13 OS=Homo sapiens (Human) OX=9606 GN=DNAJC13 PE=1 SV=5	DJC13_HUMAN	DNAJC13	254 kDa	13	1	2	3	6.5
Extended synaptotagmin-2 OS=Homo sapiens (Human) OX=9606 GN=ESYT2 PE=1 SV=1	ESYT2_HUMAN	ESYT2	102 kDa	13	2	2	3	6.5
Calpain-1 catalytic subunit OS=Homo sapiens (Human) OX=9606 GN=CAPN1 PE=1 SV=1	CAN1_HUMAN	CAPN1	82 kDa	13	3	3	1	4.33333
Adenylosuccinate lyase OS=Homo sapiens (Human) OX=9606 GN=ADSL PE=1 SV=2	PUR8_HUMAN	ADSL	55 kDa	13	1	3	2	4.33333
ATP-dependent 6-phosphofructokinase, muscle type OS=Homo sapiens (Human) OX=9606 GN=PFKM PE=1 SV=2	PFKAM_HUMAN	PFKM	85 kDa	13	2	3	2	4.33333
Ubiquitin carboxyl-terminal hydrolase isozyme L5 OS=Homo sapiens (Human) OX=9606 GN=UCHL5 PE=1 SV=3	UCHL5_HUMAN	UCHL5	38 kDa	13	1	3	3	4.33333
Haloacid dehalogenase-like hydrolase domain-containing 5 OS=Homo sapiens (Human) OX=9606 GN=HDHD5 PE=1 SV=1	HDHD5_HUMAN	HDHD5	46 kDa	13	3	4	3	3.25
Protein transport protein Sec24C OS=Homo sapiens (Human) OX=9606 GN=SEC24C PE=1 SV=3	SC24C_HUMAN	SEC24C	118 kDa	13	5	5	5	2.6
Cyclin-dependent kinase 1 OS=Homo sapiens (Human) OX=9606 GN=CDK1 PE=1 SV=3	CDK1_HUMAN	CDK1	34 kDa	13	4	6	4	2.16667
Guanine nucleotide-binding protein-like 1 OS=Homo sapiens (Human) OX=9606 GN=GNL1 PE=1 SV=2	GNL1_HUMAN	GNL1	69 kDa	13	7	6	5	2.16667
Histone-arginine methyltransferase CARM1 OS=Homo sapiens (Human) OX=9606 GN=CARM1 PE=1 SV=3	CARM1_HUMAN	CARM1	66 kDa	13	4	6	9	2.16667
Isocitrate dehydrogenase [NADP], mitochondrial OS=Homo sapiens (Human) OX=9606 GN=IDH2 PE=1 SV=2	IDHP_HUMAN	IDH2	51 kDa	13	9	6	9	2.16667
Mitochondrial-processing peptidase subunit beta OS=Homo sapiens (Human) OX=9606 GN=PMPCB PE=1 SV=2	MPPB_HUMAN	PMPCB	54 kDa	13	11	6	9	2.16667
Splicing factor 3A subunit 1 OS=Homo sapiens (Human) OX=9606 GN=SF3A1 PE=1 SV=1	SF3A1_HUMAN	SF3A1	89 kDa	13	8	7	5	1.85714
Mitochondrial import inner membrane translocase subunit TIM44 OS=Homo sapiens (Human) OX=9606 GN=TIMM44 PE=1 SV=2	TIM44_HUMAN	TIMM44	51 kDa	13	4	7	6	1.85714
Prolyl 4-hydroxylase subunit alpha-1 OS=Homo sapiens (Human) OX=9606 GN=P4HA1 PE=1 SV=2	P4HA1_HUMAN	P4HA1	61 kDa	13	4	7	7	1.85714
Actin-related protein 2/3 complex subunit 1A OS=Homo sapiens (Human) OX=9606 GN=ARPC1A PE=2 SV=2	ARC1A_HUMAN	ARPC1A	42 kDa	13	6	7	9	1.85714
WD40 repeat-containing protein SMU1 OS=Homo sapiens (Human) OX=9606 GN=SMU1 PE=1 SV=2	SMU1_HUMAN	SMU1	58 kDa	13	8	7	9	1.85714
Lupus La protein OS=Homo sapiens (Human) OX=9606 GN=SSB PE=1 SV=2	LA_HUMAN	SSB	47 kDa	13	5	8	5	1.625
Testis-expressed protein 10 OS=Homo sapiens (Human) OX=9606 GN=TEX10 PE=1 SV=2	TEX10_HUMAN	TEX10	106 kDa	13	5	8	7	1.625
Nucleolar pre-ribosomal-associated protein 1 OS=Homo sapiens (Human) OX=9606 GN=URB1 PE=1 SV=4	NPA1P_HUMAN	URB1	254 kDa	13	2	9	7	1.44444
Dedicator of cytokinesis protein 7 OS=Homo sapiens (Human) OX=9606 GN=DOCK7 PE=1 SV=4	DOCK7_HUMAN	DOCK7	243 kDa	13	7	9	13	1.44444
CXXC-type zinc finger protein 1 OS=Homo sapiens (Human) OX=9606 GN=CXXC1 PE=1 SV=2	CXXC1_HUMAN	CXXC1	76 kDa	13	8	10	8	1.3
Poly(rC)-binding protein 1 OS=Homo sapiens (Human) OX=9606 GN=PCBP1 PE=1 SV=2	PCBP1_HUMAN	PCBP1	37 kDa	13	11	10	9	1.3
Zinc finger MYM-type protein 3 OS=Homo sapiens (Human) OX=9606 GN=ZMYM3 PE=1 SV=2	ZMYM3_HUMAN	ZMYM3	152 kDa	13	7	10	10	1.3
60S acidic ribosomal protein P0 OS=Homo sapiens (Human) OX=9606 GN=RPLP0 PE=1 SV=1	RLA0_HUMAN	RPLP0	34 kDa	13	9	10	10	1.3
Heterogeneous nuclear ribonucleoprotein A0 OS=Homo sapiens (Human) OX=9606 GN=HNRNPA0 PE=1 SV=1	ROA0_HUMAN	HNRNPA0	31 kDa	13	9	10	11	1.3
Melanoma-associated antigen D2 OS=Homo sapiens (Human) OX=9606 GN=MAGED2 PE=1 SV=2	MAGD2_HUMAN	MAGED2	65 kDa	13	13	10	15	1.3
U3 small nucleolar RNA-associated protein 15 homolog OS=Homo sapiens (Human) OX=9606 GN=UTP15 PE=1 SV=3	UTP15_HUMAN	UTP15	58 kDa	13	9	11	8	1.18182
Sorting nexin-27 OS=Homo sapiens (Human) OX=9606 GN=SNX27 PE=1 SV=2	SNX27_HUMAN	SNX27	61 kDa	13	5	11	11	1.18182
Elongator complex protein 3 OS=Homo sapiens (Human) OX=9606 GN=ELP3 PE=1 SV=2	ELP3_HUMAN	ELP3	62 kDa	13	7	11	13	1.18182
Zinc finger protein 512 OS=Homo sapiens (Human) OX=9606 GN=ZNF512 PE=1 SV=2	ZN512_HUMAN	ZNF512	65 kDa	13	15	12	12	1.08333
A-kinase anchor protein 8-like OS=Homo sapiens (Human) OX=9606 GN=AKAP8L PE=1 SV=4	AKP8L_HUMAN	AKAP8L	72 kDa	13	12	12	13	1.08333
Nuclear valosin-containing protein-like OS=Homo sapiens (Human) OX=9606 GN=NVL PE=1 SV=1	NVL_HUMAN	NVL	95 kDa	13	12	12	13	1.08333
ATP synthase subunit gamma, mitochondrial OS=Homo sapiens (Human) OX=9606 GN=ATP5F1C PE=1 SV=1	ATPG_HUMAN	ATP5F1C	33 kDa	13	12	13	12	1
Serine/threonine-protein kinase MRCK alpha OS=Homo sapiens (Human) OX=9606 GN=CDC42BPA PE=1 SV=1	MRCKA_HUMAN	CDC42BPA	197 kDa	13	7	13	14	1
60S ribosomal export protein NMD3 OS=Homo sapiens (Human) OX=9606 GN=NMD3 PE=1 SV=1	NMD3_HUMAN	NMD3	58 kDa	13	13	14	13	0.928571
Unconventional myosin-Ic OS=Homo sapiens (Human) OX=9606 GN=MYO1C PE=1 SV=4	MYO1C_HUMAN	MYO1C	122 kDa	13	9	14	14	0.928571
Replication factor C subunit 1 OS=Homo sapiens (Human) OX=9606 GN=RFC1 PE=1 SV=4	RFC1_HUMAN	RFC1	128 kDa	13	8	15	13	0.866667
Eukaryotic translation initiation factor 2A OS=Homo sapiens (Human) OX=9606 GN=EIF2A PE=1 SV=3	EIF2A_HUMAN	EIF2A	65 kDa	13	17	15	15	0.866667
Glutamine--fructose-6-phosphate aminotransferase [isomerizing] 1 OS=Homo sapiens (Human) OX=9606 GN=GFPT1 PE=1 SV=3	GFPT1_HUMAN	GFPT1	79 kDa	13	14	16	16	0.8125
Ribosome biogenesis protein BMS1 homolog OS=Homo sapiens (Human) OX=9606 GN=BMS1 PE=1 SV=1	BMS1_HUMAN	BMS1	146 kDa	13	16	16	16	0.8125
DnaJ homolog subfamily A member 2 OS=Homo sapiens (Human) OX=9606 GN=DNAJA2 PE=1 SV=1	DNJA2_HUMAN	DNAJA2	46 kDa	13	19	16	17	0.8125
Unconventional myosin-Ib OS=Homo sapiens (Human) OX=9606 GN=MYO1B PE=1 SV=3	MYO1B_HUMAN	MYO1B	132 kDa	13	8	17	14	0.764706
28S ribosomal protein S5, mitochondrial OS=Homo sapiens (Human) OX=9606 GN=MRPS5 PE=1 SV=2	RT05_HUMAN	MRPS5	48 kDa	13	13	17	14	0.764706
28S ribosomal protein S22, mitochondrial OS=Homo sapiens (Human) OX=9606 GN=MRPS22 PE=1 SV=1	RT22_HUMAN	MRPS22	41 kDa	13	14	17	14	0.764706
40S ribosomal protein S2 OS=Homo sapiens (Human) OX=9606 GN=RPS2 PE=1 SV=2	RS2_HUMAN	RPS2	31 kDa	13	21	17	15	0.764706
DnaJ homolog subfamily A member 1 OS=Homo sapiens (Human) OX=9606 GN=DNAJA1 PE=1 SV=2	DNJA1_HUMAN	DNAJA1	45 kDa	13	19	20	18	0.65
Exportin-2 OS=Homo sapiens (Human) OX=9606 GN=CSE1L PE=1 SV=3	XPO2_HUMAN	CSE1L	110 kDa	12	0	0	0	12
Prolyl endopeptidase OS=Homo sapiens (Human) OX=9606 GN=PREP PE=1 SV=2	PPCE_HUMAN	PREP	81 kDa	12	0	0	0	12
Rab3 GTPase-activating protein non-catalytic subunit OS=Homo sapiens (Human) OX=9606 GN=RAB3GAP2 PE=1 SV=1	RBGPR_HUMAN	RAB3GAP2	156 kDa	12	0	0	0	12
Protein unc-45 homolog A OS=Homo sapiens (Human) OX=9606 GN=UNC45A PE=1 SV=1	UN45A_HUMAN	UNC45A	103 kDa	12	1	0	0	12
Fanconi anemia group D2 protein OS=Homo sapiens (Human) OX=9606 GN=FANCD2 PE=1 SV=2	FACD2_HUMAN	FANCD2	164 kDa	12	0	0	1	12
Sec1 family domain-containing protein 1 OS=Homo sapiens (Human) OX=9606 GN=SCFD1 PE=1 SV=4	SCFD1_HUMAN	SCFD1	72 kDa	12	2	0	1	12
Proteasome adapter and scaffold protein ECM29 OS=Homo sapiens (Human) OX=9606 GN=ECPAS PE=1 SV=2	ECM29_HUMAN	ECPAS	204 kDa	12	0	1	0	12
HEAT repeat-containing protein 3 OS=Homo sapiens (Human) OX=9606 GN=HEATR3 PE=1 SV=2	HEAT3_HUMAN	HEATR3	75 kDa	12	3	1	1	12
Gamma-tubulin complex component 2 OS=Homo sapiens (Human) OX=9606 GN=TUBGCP2 PE=1 SV=2	GCP2_HUMAN	TUBGCP2	103 kDa	12	1	2	0	6
TBC1 domain family member 4 OS=Homo sapiens (Human) OX=9606 GN=TBC1D4 PE=1 SV=2	TBCD4_HUMAN	TBC1D4	147 kDa	12	0	2	1	6
Damage-control phosphatase ARMT1 OS=Homo sapiens (Human) OX=9606 GN=ARMT1 PE=1 SV=1	ARMT1_HUMAN	ARMT1	51 kDa	12	2	2	1	6
Cleavage and polyadenylation specificity factor subunit 2 OS=Homo sapiens (Human) OX=9606 GN=CPSF2 PE=1 SV=2	CPSF2_HUMAN	CPSF2	88 kDa	12	1	2	4	6
Threonine--tRNA ligase, mitochondrial OS=Homo sapiens (Human) OX=9606 GN=TARS2 PE=1 SV=1	SYTM_HUMAN	TARS2	81 kDa	12	3	3	0	4
Hexokinase-2 OS=Homo sapiens (Human) OX=9606 GN=HK2 PE=1 SV=2	HXK2_HUMAN	HK2	102 kDa	12	1	3	3	4
Serine/threonine-protein kinase Nek9 OS=Homo sapiens (Human) OX=9606 GN=NEK9 PE=1 SV=2	NEK9_HUMAN	NEK9	107 kDa	12	3	3	4	4
Glucose-6-phosphate isomerase OS=Homo sapiens (Human) OX=9606 GN=GPI PE=1 SV=4	G6PI_HUMAN	GPI	63 kDa	12	5	4	4	3
DNA mismatch repair protein Msh3 OS=Homo sapiens (Human) OX=9606 GN=MSH3 PE=1 SV=4	MSH3_HUMAN	MSH3	127 kDa	12	3	4	5	3
Deoxynucleoside triphosphate triphosphohydrolase SAMHD1 OS=Homo sapiens (Human) OX=9606 GN=SAMHD1 PE=1 SV=2	SAMH1_HUMAN	SAMHD1	72 kDa	12	6	4	5	3
Signal transducer and activator of transcription 1-alpha/beta OS=Homo sapiens (Human) OX=9606 GN=STAT1 PE=1 SV=2	STAT1_HUMAN	STAT1	87 kDa	12	3	5	4	2.4
14-3-3 protein epsilon OS=Homo sapiens (Human) OX=9606 GN=YWHAE PE=1 SV=1	1433E_HUMAN	YWHAE	29 kDa	12	8	5	4	2.4
Replication factor C subunit 5 OS=Homo sapiens (Human) OX=9606 GN=RFC5 PE=1 SV=1	RFC5_HUMAN	RFC5	38 kDa	12	4	5	6	2.4
Protein argonaute-2 OS=Homo sapiens (Human) OX=9606 GN=AGO2 PE=1 SV=3	AGO2_HUMAN	AGO2	97 kDa	12	3	5	10	2.4
Epidermal growth factor receptor substrate 15 OS=Homo sapiens (Human) OX=9606 GN=EPS15 PE=1 SV=2	EPS15_HUMAN	EPS15	99 kDa	12	3	6	5	2
Cullin-4B OS=Homo sapiens (Human) OX=9606 GN=CUL4B PE=1 SV=4	CUL4B_HUMAN	CUL4B	104 kDa	12	2	6	7	2
Mitochondrial dicarboxylate carrier OS=Homo sapiens (Human) OX=9606 GN=SLC25A10 PE=1 SV=2	DIC_HUMAN	SLC25A10	31 kDa	12	5	6	8	2
Kinesin-like protein KIF2A OS=Homo sapiens (Human) OX=9606 GN=KIF2A PE=1 SV=3	KIF2A_HUMAN	KIF2A	80 kDa	12	6	7	7	1.71429
26S proteasome regulatory subunit 10B OS=Homo sapiens (Human) OX=9606 GN=PSMC6 PE=1 SV=1	PRS10_HUMAN	PSMC6	44 kDa	12	6	7	8	1.71429
Heterogeneous nuclear ribonucleoprotein L-like OS=Homo sapiens (Human) OX=9606 GN=HNRNPLL PE=1 SV=1	HNRLL_HUMAN	HNRNPLL	60 kDa	12	6	8	3	1.5
Serpin H1 OS=Homo sapiens (Human) OX=9606 GN=SERPINH1 PE=1 SV=2	SERPH_HUMAN	SERPINH1	46 kDa	12	7	8	7	1.5
Heat shock 70 kDa protein 14 OS=Homo sapiens (Human) OX=9606 GN=HSPA14 PE=1 SV=1	HSP7E_HUMAN	HSPA14	55 kDa	12	8	8	7	1.5
26S proteasome regulatory subunit 4 OS=Homo sapiens (Human) OX=9606 GN=PSMC1 PE=1 SV=1	PRS4_HUMAN	PSMC1	49 kDa	12	10	8	7	1.5
Cysteine and histidine-rich domain-containing protein 1 OS=Homo sapiens (Human) OX=9606 GN=CHORDC1 PE=1 SV=2	CHRD1_HUMAN	CHORDC1	37 kDa	12	6	8	9	1.5
Cellular tumor antigen p53 OS=Homo sapiens (Human) OX=9606 GN=TP53 PE=1 SV=4	P53_HUMAN	TP53	44 kDa	12	8	9	6	1.33333
RNA polymerase-associated protein CTR9 homolog OS=Homo sapiens (Human) OX=9606 GN=CTR9 PE=1 SV=1	CTR9_HUMAN	CTR9	134 kDa	12	6	9	8	1.33333
Dolichol-phosphate mannosyltransferase subunit 1 OS=Homo sapiens (Human) OX=9606 GN=DPM1 PE=1 SV=1	DPM1_HUMAN	DPM1	30 kDa	12	7	9	8	1.33333
Pyruvate dehydrogenase E1 component subunit beta, mitochondrial OS=Homo sapiens (Human) OX=9606 GN=PDHB PE=1 SV=3	ODPB_HUMAN	PDHB	39 kDa	12	9	9	11	1.33333
Splicing factor 3A subunit 3 OS=Homo sapiens (Human) OX=9606 GN=SF3A3 PE=1 SV=1	SF3A3_HUMAN	SF3A3	59 kDa	12	10	10	6	1.2
Heterogeneous nuclear ribonucleoprotein A3 OS=Homo sapiens (Human) OX=9606 GN=HNRNPA3 PE=1 SV=2	ROA3_HUMAN	HNRNPA3	40 kDa	12	14	10	11	1.2
Protein transport protein Sec16A OS=Homo sapiens (Human) OX=9606 GN=SEC16A PE=1 SV=4	SC16A_HUMAN	SEC16A	252 kDa	12	7	10	12	1.2
PHD finger protein 6 OS=Homo sapiens (Human) OX=9606 GN=PHF6 PE=1 SV=1	PHF6_HUMAN	PHF6	41 kDa	12	10	10	12	1.2
U4/U6 small nuclear ribonucleoprotein Prp4 OS=Homo sapiens (Human) OX=9606 GN=PRPF4 PE=1 SV=2	PRP4_HUMAN	PRPF4	58 kDa	12	6	11	8	1.09091
39S ribosomal protein L44, mitochondrial OS=Homo sapiens (Human) OX=9606 GN=MRPL44 PE=1 SV=1	RM44_HUMAN	MRPL44	38 kDa	12	12	11	11	1.09091
Serine/threonine-protein kinase MRCK beta OS=Homo sapiens (Human) OX=9606 GN=CDC42BPB PE=1 SV=2	MRCKB_HUMAN	CDC42BPB	194 kDa	12	10	11	13	1.09091
2',5'-phosphodiesterase 12 OS=Homo sapiens (Human) OX=9606 GN=PDE12 PE=1 SV=2	PDE12_HUMAN	PDE12	67 kDa	12	12	11	16	1.09091
Double-strand break repair protein MRE11 OS=Homo sapiens (Human) OX=9606 GN=MRE11 PE=1 SV=3	MRE11_HUMAN	MRE11	81 kDa	12	7	12	11	1
Nuclear RNA export factor 1 OS=Homo sapiens (Human) OX=9606 GN=NXF1 PE=1 SV=1	NXF1_HUMAN	NXF1	70 kDa	12	12	12	11	1
ATPase family AAA domain-containing protein 3B OS=Homo sapiens (Human) OX=9606 GN=ATAD3B PE=1 SV=1	ATD3B_HUMAN	ATAD3B	73 kDa	12	12	12	13	1
ELAV-like protein 1 OS=Homo sapiens (Human) OX=9606 GN=ELAVL1 PE=1 SV=2	ELAV1_HUMAN	ELAVL1	36 kDa	12	12	12	13	1
Selenocysteine-specific elongation factor OS=Homo sapiens (Human) OX=9606 GN=EEFSEC PE=1 SV=4	SELB_HUMAN	EEFSEC	65 kDa	12	9	12	14	1
U5 small nuclear ribonucleoprotein 40 kDa protein OS=Homo sapiens (Human) OX=9606 GN=SNRNP40 PE=1 SV=1	SNR40_HUMAN	SNRNP40	39 kDa	12	9	12	14	1
General transcription factor 3C polypeptide 2 OS=Homo sapiens (Human) OX=9606 GN=GTF3C2 PE=1 SV=2	TF3C2_HUMAN	GTF3C2	101 kDa	12	7	13	9	0.923077
60S ribosomal protein L13a OS=Homo sapiens (Human) OX=9606 GN=RPL13A PE=1 SV=2	RL13A_HUMAN	RPL13A	24 kDa	12	11	13	9	0.923077
60S ribosomal protein L18 OS=Homo sapiens (Human) OX=9606 GN=RPL18 PE=1 SV=2	RL18_HUMAN	RPL18	22 kDa	12	11	14	10	0.857143
40S ribosomal protein S16 OS=Homo sapiens (Human) OX=9606 GN=RPS16 PE=1 SV=2	RS16_HUMAN	RPS16	16 kDa	12	13	14	12	0.857143
Activator of 90 kDa heat shock protein ATPase homolog 1 OS=Homo sapiens (Human) OX=9606 GN=AHSA1 PE=1 SV=1	AHSA1_HUMAN	AHSA1	38 kDa	12	12	14	13	0.857143
Metastasis-associated protein MTA2 OS=Homo sapiens (Human) OX=9606 GN=MTA2 PE=1 SV=1	MTA2_HUMAN	MTA2	75 kDa	12	12	14	16	0.857143
40S ribosomal protein S6 OS=Homo sapiens (Human) OX=9606 GN=RPS6 PE=1 SV=1	RS6_HUMAN	RPS6	29 kDa	12	17	15	12	0.8
Reticulocalbin-2 OS=Homo sapiens (Human) OX=9606 GN=RCN2 PE=1 SV=1	RCN2_HUMAN	RCN2	37 kDa	12	14	15	14	0.8
GTP-binding protein 1 OS=Homo sapiens (Human) OX=9606 GN=GTPBP1 PE=1 SV=3	GTPB1_HUMAN	GTPBP1	72 kDa	12	12	15	17	0.8
60S ribosomal protein L18a OS=Homo sapiens (Human) OX=9606 GN=RPL18A PE=1 SV=2	RL18A_HUMAN	RPL18A	21 kDa	12	17	16	12	0.75
Fragile X mental retardation syndrome-related protein 1 OS=Homo sapiens (Human) OX=9606 GN=FXR1 PE=1 SV=3	FXR1_HUMAN	FXR1	70 kDa	12	13	16	16	0.75
Heterogeneous nuclear ribonucleoproteins C1/C2 OS=Homo sapiens (Human) OX=9606 GN=HNRNPC PE=1 SV=4	HNRPC_HUMAN	HNRNPC	34 kDa	12	17	17	17	0.705882
Bromodomain adjacent to zinc finger domain protein 2A OS=Homo sapiens (Human) OX=9606 GN=BAZ2A PE=1 SV=4	BAZ2A_HUMAN	BAZ2A	211 kDa	12	19	21	21	0.571429
Zinc finger protein 638 OS=Homo sapiens (Human) OX=9606 GN=ZNF638 PE=1 SV=2	ZN638_HUMAN	ZNF638	221 kDa	12	20	23	17	0.521739
Dynamin-1-like protein OS=Homo sapiens (Human) OX=9606 GN=DNM1L PE=1 SV=2	DNM1L_HUMAN	DNM1L	82 kDa	11	1	0	0	11
Rab3 GTPase-activating protein catalytic subunit OS=Homo sapiens (Human) OX=9606 GN=RAB3GAP1 PE=1 SV=3	RB3GP_HUMAN	RAB3GAP1	111 kDa	11	1	0	0	11
Gephyrin OS=Homo sapiens (Human) OX=9606 GN=GPHN PE=1 SV=1	GEPH_HUMAN	GPHN	80 kDa	11	2	0	0	11
Long-chain-fatty-acid--CoA ligase 3 OS=Homo sapiens (Human) OX=9606 GN=ACSL3 PE=1 SV=3	ACSL3_HUMAN	ACSL3	80 kDa	11	2	0	2	11
Dihydrolipoyl dehydrogenase, mitochondrial OS=Homo sapiens (Human) OX=9606 GN=DLD PE=1 SV=2	DLDH_HUMAN	DLD	54 kDa	11	2	1	0	11
2-oxoglutarate dehydrogenase, mitochondrial OS=Homo sapiens (Human) OX=9606 GN=OGDH PE=1 SV=3	ODO1_HUMAN	OGDH	116 kDa	11	1	1	2	11
Cleavage and polyadenylation specificity factor subunit 3 OS=Homo sapiens (Human) OX=9606 GN=CPSF3 PE=1 SV=1	CPSF3_HUMAN	CPSF3	77 kDa	11	0	1	3	11
Calcium-binding mitochondrial carrier protein Aralar1 OS=Homo sapiens (Human) OX=9606 GN=SLC25A12 PE=1 SV=2	CMC1_HUMAN	SLC25A12	75 kDa	11	1	2	1	5.5
Microtubule-associated protein 1S OS=Homo sapiens (Human) OX=9606 GN=MAP1S PE=1 SV=2	MAP1S_HUMAN	MAP1S	112 kDa	11	1	2	1	5.5
Condensin-2 complex subunit G2 OS=Homo sapiens (Human) OX=9606 GN=NCAPG2 PE=1 SV=1	CNDG2_HUMAN	NCAPG2	131 kDa	11	2	2	1	5.5
Isocitrate dehydrogenase [NAD] subunit beta, mitochondrial OS=Homo sapiens (Human) OX=9606 GN=IDH3B PE=1 SV=2	IDH3B_HUMAN	IDH3B	42 kDa	11	2	2	2	5.5
Probable tRNA N6-adenosine threonylcarbamoyltransferase OS=Homo sapiens (Human) OX=9606 GN=OSGEP PE=1 SV=1	OSGEP_HUMAN	OSGEP	36 kDa	11	1	2	3	5.5
Protein TASOR OS=Homo sapiens (Human) OX=9606 GN=TASOR PE=1 SV=3	TASOR_HUMAN	TASOR	189 kDa	11	4	3	3	3.66667
Aconitate hydratase, mitochondrial OS=Homo sapiens (Human) OX=9606 GN=ACO2 PE=1 SV=2	ACON_HUMAN	ACO2	85 kDa	11	4	3	4	3.66667
Metastasis-associated protein MTA1 OS=Homo sapiens (Human) OX=9606 GN=MTA1 PE=1 SV=2	MTA1_HUMAN	MTA1	81 kDa	11	6	3	4	3.66667
Atypical kinase COQ8A, mitochondrial OS=Homo sapiens (Human) OX=9606 GN=COQ8A PE=1 SV=1	COQ8A_HUMAN	COQ8A	72 kDa	11	4	3	5	3.66667
Zinc finger protein 768 OS=Homo sapiens (Human) OX=9606 GN=ZNF768 PE=1 SV=2	ZN768_HUMAN	ZNF768	60 kDa	11	1	4	0	2.75
NEDD8-activating enzyme E1 regulatory subunit OS=Homo sapiens (Human) OX=9606 GN=NAE1 PE=1 SV=1	ULA1_HUMAN	NAE1	60 kDa	11	2	5	5	2.2
Nuclear exosome regulator NRDE2 OS=Homo sapiens (Human) OX=9606 GN=NRDE2 PE=1 SV=3	NRDE2_HUMAN	NRDE2	133 kDa	11	2	5	5	2.2
39S ribosomal protein L47, mitochondrial OS=Homo sapiens (Human) OX=9606 GN=MRPL47 PE=1 SV=2	RM47_HUMAN	MRPL47	29 kDa	11	4	5	5	2.2
Band 4.1-like protein 2 OS=Homo sapiens (Human) OX=9606 GN=EPB41L2 PE=1 SV=1	E41L2_HUMAN	EPB41L2	113 kDa	11	6	5	5	2.2
Fumarate hydratase, mitochondrial OS=Homo sapiens (Human) OX=9606 GN=FH PE=1 SV=3	FUMH_HUMAN	FH	55 kDa	11	5	6	5	1.83333
AP-3 complex subunit mu-1 OS=Homo sapiens (Human) OX=9606 GN=AP3M1 PE=1 SV=1	AP3M1_HUMAN	AP3M1	47 kDa	11	7	6	7	1.83333
Double-strand-break repair protein rad21 homolog OS=Homo sapiens (Human) OX=9606 GN=RAD21 PE=1 SV=2	RAD21_HUMAN	RAD21	72 kDa	11	6	6	9	1.83333
Phosphate carrier protein, mitochondrial OS=Homo sapiens (Human) OX=9606 GN=SLC25A3 PE=1 SV=2	MPCP_HUMAN	SLC25A3	40 kDa	11	6	7	7	1.57143
Heterogeneous nuclear ribonucleoprotein H3 OS=Homo sapiens (Human) OX=9606 GN=HNRNPH3 PE=1 SV=2	HNRH3_HUMAN	HNRNPH3	37 kDa	11	7	7	7	1.57143
Aminoacyl tRNA synthase complex-interacting multifunctional protein 2 OS=Homo sapiens (Human) OX=9606 GN=AIMP2 PE=1 SV=2	AIMP2_HUMAN	AIMP2	35 kDa	11	7	7	8	1.57143
Afadin OS=Homo sapiens (Human) OX=9606 GN=AFDN PE=1 SV=3	AFAD_HUMAN	AFDN	207 kDa	11	11	7	8	1.57143
5'-nucleotidase domain-containing protein 1 OS=Homo sapiens (Human) OX=9606 GN=NT5DC1 PE=1 SV=1	NT5D1_HUMAN	NT5DC1	52 kDa	11	6	7	9	1.57143
Clustered mitochondria protein homolog OS=Homo sapiens (Human) OX=9606 GN=CLUH PE=1 SV=2	CLU_HUMAN	CLUH	147 kDa	11	3	7	11	1.57143
28S ribosomal protein S34, mitochondrial OS=Homo sapiens (Human) OX=9606 GN=MRPS34 PE=1 SV=2	RT34_HUMAN	MRPS34	26 kDa	11	6	8	6	1.375
N-acylneuraminate cytidylyltransferase OS=Homo sapiens (Human) OX=9606 GN=CMAS PE=1 SV=2	NEUA_HUMAN	CMAS	48 kDa	11	6	8	7	1.375
Elongation factor G, mitochondrial OS=Homo sapiens (Human) OX=9606 GN=GFM1 PE=1 SV=2	EFGM_HUMAN	GFM1	83 kDa	11	7	8	8	1.375
ADP/ATP translocase 2 OS=Homo sapiens (Human) OX=9606 GN=SLC25A5 PE=1 SV=7	ADT2_HUMAN	SLC25A5	33 kDa	11	10	8	8	1.375
Hydroxyacyl-coenzyme A dehydrogenase, mitochondrial OS=Homo sapiens (Human) OX=9606 GN=HADH PE=1 SV=3	HCDH_HUMAN	HADH	34 kDa	11	7	8	9	1.375
Kinesin-like protein KIF11 OS=Homo sapiens (Human) OX=9606 GN=KIF11 PE=1 SV=2	KIF11_HUMAN	KIF11	119 kDa	11	7	8	9	1.375
NADH dehydrogenase [ubiquinone] 1 alpha subcomplex subunit 9, mitochondrial OS=Homo sapiens (Human) OX=9606 GN=NDUFA9 PE=1 SV=2	NDUA9_HUMAN	NDUFA9	43 kDa	11	6	9	8	1.22222
40S ribosomal protein S18 OS=Homo sapiens (Human) OX=9606 GN=RPS18 PE=1 SV=3	RS18_HUMAN	RPS18	18 kDa	11	9	9	9	1.22222
60S ribosomal protein L15 OS=Homo sapiens (Human) OX=9606 GN=RPL15 PE=1 SV=2	RL15_HUMAN	RPL15	24 kDa	11	9	9	10	1.22222
Thioredoxin-dependent peroxide reductase, mitochondrial OS=Homo sapiens (Human) OX=9606 GN=PRDX3 PE=1 SV=3	PRDX3_HUMAN	PRDX3	28 kDa	11	12	9	10	1.22222
40S ribosomal protein SA OS=Homo sapiens (Human) OX=9606 GN=RPSA PE=1 SV=4	RSSA_HUMAN	RPSA	33 kDa	11	11	10	9	1.1
Ribosome biogenesis protein BRX1 homolog OS=Homo sapiens (Human) OX=9606 GN=BRIX1 PE=1 SV=2	BRX1_HUMAN	BRIX1	41 kDa	11	8	10	10	1.1
Elongation factor 1-alpha 1 OS=Homo sapiens (Human) OX=9606 GN=EEF1A1 PE=1 SV=1	EF1A1_HUMAN	EEF1A1	50 kDa	11	10	10	10	1.1
60S ribosomal protein L24 OS=Homo sapiens (Human) OX=9606 GN=RPL24 PE=1 SV=1	RL24_HUMAN	RPL24	18 kDa	11	9	10	11	1.1
Caprin-1 OS=Homo sapiens (Human) OX=9606 GN=CAPRIN1 PE=1 SV=2	CAPR1_HUMAN	CAPRIN1	78 kDa	11	9	11	7	1
Zinc finger MYM-type protein 4 OS=Homo sapiens (Human) OX=9606 GN=ZMYM4 PE=1 SV=1	ZMYM4_HUMAN	ZMYM4	173 kDa	11	9	11	9	1
Calumenin OS=Homo sapiens (Human) OX=9606 GN=CALU PE=1 SV=2	CALU_HUMAN	CALU	37 kDa	11	9	11	10	1
40S ribosomal protein S11 OS=Homo sapiens (Human) OX=9606 GN=RPS11 PE=1 SV=3	RS11_HUMAN	RPS11	18 kDa	11	10	11	10	1
Four and a half LIM domains protein 1 OS=Homo sapiens (Human) OX=9606 GN=FHL1 PE=1 SV=4	FHL1_HUMAN	FHL1	36 kDa	11	13	11	13	1
Nucleolin OS=Homo sapiens (Human) OX=9606 GN=NCL PE=1 SV=3	NUCL_HUMAN	NCL	77 kDa	11	16	11	16	1
Cyclin-dependent kinase 11B OS=Homo sapiens (Human) OX=9606 GN=CDK11B PE=1 SV=4	CD11B_HUMAN	CDK11B	93 kDa	11	7	12	10	0.916667
RUN and FYVE domain-containing protein 1 OS=Homo sapiens (Human) OX=9606 GN=RUFY1 PE=1 SV=2	RUFY1_HUMAN	RUFY1	80 kDa	11	7	12	10	0.916667
Heterogeneous nuclear ribonucleoprotein D0 OS=Homo sapiens (Human) OX=9606 GN=HNRNPD PE=1 SV=1	HNRPD_HUMAN	HNRNPD	38 kDa	11	11	12	11	0.916667
Transducin beta-like protein 2 OS=Homo sapiens (Human) OX=9606 GN=TBL2 PE=1 SV=1	TBL2_HUMAN	TBL2	50 kDa	11	8	12	13	0.916667
Transducin beta-like protein 3 OS=Homo sapiens (Human) OX=9606 GN=TBL3 PE=1 SV=2	TBL3_HUMAN	TBL3	89 kDa	11	8	13	12	0.846154
Developmentally-regulated GTP-binding protein 2 OS=Homo sapiens (Human) OX=9606 GN=DRG2 PE=1 SV=1	DRG2_HUMAN	DRG2	41 kDa	11	12	13	14	0.846154
Interferon-induced, double-stranded RNA-activated protein kinase OS=Homo sapiens (Human) OX=9606 GN=EIF2AK2 PE=1 SV=2	E2AK2_HUMAN	EIF2AK2	62 kDa	11	15	13	16	0.846154
60S ribosomal protein L23 OS=Homo sapiens (Human) OX=9606 GN=RPL23 PE=1 SV=1	RL23_HUMAN	RPL23	15 kDa	11	14	14	13	0.785714
Transcription factor 25 OS=Homo sapiens (Human) OX=9606 GN=TCF25 PE=1 SV=1	TCF25_HUMAN	TCF25	77 kDa	11	10	16	13	0.6875
E3 ubiquitin-protein ligase ZNF598 OS=Homo sapiens (Human) OX=9606 GN=ZNF598 PE=1 SV=1	ZN598_HUMAN	ZNF598	99 kDa	11	16	18	20	0.611111
Serine/threonine-protein kinase PRP4 homolog OS=Homo sapiens (Human) OX=9606 GN=PRPF4B PE=1 SV=3	PRP4B_HUMAN	PRPF4B	117 kDa	11	17	19	19	0.578947
U4/U6.U5 tri-snRNP-associated protein 1 OS=Homo sapiens (Human) OX=9606 GN=SART1 PE=1 SV=1	SNUT1_HUMAN	SART1	90 kDa	11	16	20	21	0.55
CCR4-NOT transcription complex subunit 1 OS=Homo sapiens (Human) OX=9606 GN=CNOT1 PE=1 SV=2	CNOT1_HUMAN	CNOT1	267 kDa	10	0	0	0	10
N-alpha-acetyltransferase 35, NatC auxiliary subunit OS=Homo sapiens (Human) OX=9606 GN=NAA35 PE=1 SV=1	NAA35_HUMAN	NAA35	84 kDa	10	1	0	0	10
Ubiquitin carboxyl-terminal hydrolase 48 OS=Homo sapiens (Human) OX=9606 GN=USP48 PE=1 SV=1	UBP48_HUMAN	USP48	119 kDa	10	1	0	0	10
Ubiquitin-protein ligase E3C OS=Homo sapiens (Human) OX=9606 GN=UBE3C PE=1 SV=3	UBE3C_HUMAN	UBE3C	124 kDa	10	1	0	0	10
Dolichyl-diphosphooligosaccharide--protein glycosyltransferase 48 kDa subunit OS=Homo sapiens (Human) OX=9606 GN=DDOST PE=1 SV=4	OST48_HUMAN	DDOST	51 kDa	10	0	0	1	10
Acyl-coenzyme A thioesterase 9, mitochondrial OS=Homo sapiens (Human) OX=9606 GN=ACOT9 PE=1 SV=2	ACOT9_HUMAN	ACOT9	50 kDa	10	1	0	1	10
Protein scribble homolog OS=Homo sapiens (Human) OX=9606 GN=SCRIB PE=1 SV=4	SCRIB_HUMAN	SCRIB	175 kDa	10	2	0	1	10
Sideroflexin-1 OS=Homo sapiens (Human) OX=9606 GN=SFXN1 PE=1 SV=4	SFXN1_HUMAN	SFXN1	36 kDa	10	2	0	1	10
PCI domain-containing protein 2 OS=Homo sapiens (Human) OX=9606 GN=PCID2 PE=1 SV=2	PCID2_HUMAN	PCID2	46 kDa	10	0	1	0	10
Lipopolysaccharide-responsive and beige-like anchor protein OS=Homo sapiens (Human) OX=9606 GN=LRBA PE=1 SV=4	LRBA_HUMAN	LRBA	319 kDa	10	1	1	0	10
Protein phosphatase 1F OS=Homo sapiens (Human) OX=9606 GN=PPM1F PE=1 SV=3	PPM1F_HUMAN	PPM1F	50 kDa	10	1	1	0	10
Vacuolar protein sorting-associated protein 35 OS=Homo sapiens (Human) OX=9606 GN=VPS35 PE=1 SV=2	VPS35_HUMAN	VPS35	92 kDa	10	1	1	0	10
Ras GTPase-activating-like protein IQGAP2 OS=Homo sapiens (Human) OX=9606 GN=IQGAP2 PE=1 SV=4	IQGA2_HUMAN	IQGAP2	181 kDa	10	0	1	1	10
Inorganic pyrophosphatase OS=Homo sapiens (Human) OX=9606 GN=PPA1 PE=1 SV=2	IPYR_HUMAN	PPA1	33 kDa	10	1	1	1	10
Cancer-related nucleoside-triphosphatase OS=Homo sapiens (Human) OX=9606 GN=NTPCR PE=1 SV=1	NTPCR_HUMAN	NTPCR	21 kDa	10	2	1	1	10
Crooked neck-like protein 1 OS=Homo sapiens (Human) OX=9606 GN=CRNKL1 PE=1 SV=4	CRNL1_HUMAN	CRNKL1	100 kDa	10	0	2	0	5
Acylglycerol kinase, mitochondrial OS=Homo sapiens (Human) OX=9606 GN=AGK PE=1 SV=2	AGK_HUMAN	AGK	47 kDa	10	4	2	2	5
DDB1- and CUL4-associated factor 1 OS=Homo sapiens (Human) OX=9606 GN=DCAF1 PE=1 SV=3	DCAF1_HUMAN	DCAF1	169 kDa	10	1	2	3	5
Protein transport protein Sec23B OS=Homo sapiens (Human) OX=9606 GN=SEC23B PE=1 SV=2	SC23B_HUMAN	SEC23B	86 kDa	10	2	2	6	5
Tyrosine--tRNA ligase, mitochondrial OS=Homo sapiens (Human) OX=9606 GN=YARS2 PE=1 SV=2	SYYM_HUMAN	YARS2	53 kDa	10	2	3	1	3.33333
Cytoplasmic FMR1-interacting protein 1 OS=Homo sapiens (Human) OX=9606 GN=CYFIP1 PE=1 SV=1	CYFP1_HUMAN	CYFIP1	145 kDa	10	2	3	2	3.33333
Voltage-dependent anion-selective channel protein 3 OS=Homo sapiens (Human) OX=9606 GN=VDAC3 PE=1 SV=1	VDAC3_HUMAN	VDAC3	31 kDa	10	3	3	3	3.33333
Pyrroline-5-carboxylate reductase 2 OS=Homo sapiens (Human) OX=9606 GN=PYCR2 PE=1 SV=1	P5CR2_HUMAN	PYCR2	34 kDa	10	5	4	2	2.5
Adenylosuccinate synthetase isozyme 2 OS=Homo sapiens (Human) OX=9606 GN=ADSS2 PE=1 SV=3	PURA2_HUMAN	ADSS2	50 kDa	10	3	4	3	2.5
NADH dehydrogenase [ubiquinone] iron-sulfur protein 3, mitochondrial OS=Homo sapiens (Human) OX=9606 GN=NDUFS3 PE=1 SV=1	NDUS3_HUMAN	NDUFS3	30 kDa	10	4	4	4	2.5
1,4-alpha-glucan-branching enzyme OS=Homo sapiens (Human) OX=9606 GN=GBE1 PE=1 SV=3	GLGB_HUMAN	GBE1	80 kDa	10	3	4	6	2.5
Actin-related protein 2 OS=Homo sapiens (Human) OX=9606 GN=ACTR2 PE=1 SV=1	ARP2_HUMAN	ACTR2	45 kDa	10	6	4	6	2.5
Unconventional myosin-IXb OS=Homo sapiens (Human) OX=9606 GN=MYO9B PE=1 SV=3	MYO9B_HUMAN	MYO9B	243 kDa	10	1	5	0	2
Fascin OS=Homo sapiens (Human) OX=9606 GN=FSCN1 PE=1 SV=3	FSCN1_HUMAN	FSCN1	55 kDa	10	4	5	3	2
Cell division cycle and apoptosis regulator protein 1 OS=Homo sapiens (Human) OX=9606 GN=CCAR1 PE=1 SV=2	CCAR1_HUMAN	CCAR1	133 kDa	10	7	5	3	2
Aminoacyl tRNA synthase complex-interacting multifunctional protein 1 OS=Homo sapiens (Human) OX=9606 GN=AIMP1 PE=1 SV=2	AIMP1_HUMAN	AIMP1	34 kDa	10	3	5	4	2
Splicing factor 3A subunit 2 OS=Homo sapiens (Human) OX=9606 GN=SF3A2 PE=1 SV=2	SF3A2_HUMAN	SF3A2	49 kDa	10	4	5	4	2
Casein kinase II subunit alpha OS=Homo sapiens (Human) OX=9606 GN=CSNK2A1 PE=1 SV=1	CSK21_HUMAN	CSNK2A1	45 kDa	10	5	5	4	2
Leukocyte receptor cluster member 8 OS=Homo sapiens (Human) OX=9606 GN=LENG8 PE=1 SV=3	LENG8_HUMAN	LENG8	88 kDa	10	2	5	5	2
Electron transfer flavoprotein subunit alpha, mitochondrial OS=Homo sapiens (Human) OX=9606 GN=ETFA PE=1 SV=1	ETFA_HUMAN	ETFA	35 kDa	10	8	5	5	2
Nuclear export mediator factor NEMF OS=Homo sapiens (Human) OX=9606 GN=NEMF PE=1 SV=4	NEMF_HUMAN	NEMF	123 kDa	10	4	5	7	2
Neuroguidin OS=Homo sapiens (Human) OX=9606 GN=NGDN PE=1 SV=1	NGDN_HUMAN	NGDN	36 kDa	10	4	6	3	1.66667
WD repeat-containing protein 11 OS=Homo sapiens (Human) OX=9606 GN=WDR11 PE=1 SV=1	WDR11_HUMAN	WDR11	137 kDa	10	4	6	4	1.66667
Zinc finger CCCH-type antiviral protein 1-like OS=Homo sapiens (Human) OX=9606 GN=ZC3HAV1L PE=1 SV=2	ZCCHL_HUMAN	ZC3HAV1L	33 kDa	10	4	6	7	1.66667
Septin-2 OS=Homo sapiens (Human) OX=9606 GN=SEPTIN2 PE=1 SV=1	SEPT2_HUMAN	SEPTIN2	41 kDa	10	5	6	8	1.66667
Protein disulfide-isomerase A6 OS=Homo sapiens (Human) OX=9606 GN=PDIA6 PE=1 SV=1	PDIA6_HUMAN	PDIA6	48 kDa	10	6	7	5	1.42857
Heterochromatin protein 1-binding protein 3 OS=Homo sapiens (Human) OX=9606 GN=HP1BP3 PE=1 SV=1	HP1B3_HUMAN	HP1BP3	61 kDa	10	9	7	6	1.42857
Histone-binding protein RBBP7 OS=Homo sapiens (Human) OX=9606 GN=RBBP7 PE=1 SV=1	RBBP7_HUMAN	RBBP7	48 kDa	10	8	7	7	1.42857
WD repeat-containing protein 46 OS=Homo sapiens (Human) OX=9606 GN=WDR46 PE=1 SV=3	WDR46_HUMAN	WDR46	68 kDa	10	4	8	6	1.25
Profilin-1 OS=Homo sapiens (Human) OX=9606 GN=PFN1 PE=1 SV=2	PROF1_HUMAN	PFN1	15 kDa	10	8	8	7	1.25
Tubulin gamma-1 chain OS=Homo sapiens (Human) OX=9606 GN=TUBG1 PE=1 SV=2	TBG1_HUMAN	TUBG1	51 kDa	10	4	8	8	1.25
Peptidyl-prolyl cis-trans isomerase A OS=Homo sapiens (Human) OX=9606 GN=PPIA PE=1 SV=2	PPIA_HUMAN	PPIA	18 kDa	10	8	8	8	1.25
Notchless protein homolog 1 OS=Homo sapiens (Human) OX=9606 GN=NLE1 PE=1 SV=4	NLE1_HUMAN	NLE1	53 kDa	10	4	8	9	1.25
60S ribosomal protein L7-like 1 OS=Homo sapiens (Human) OX=9606 GN=RPL7L1 PE=1 SV=2	RL7L_HUMAN	RPL7L1	30 kDa	10	5	8	9	1.25
Pre-mRNA-processing factor 40 homolog A OS=Homo sapiens (Human) OX=9606 GN=PRPF40A PE=1 SV=2	PR40A_HUMAN	PRPF40A	109 kDa	10	12	8	9	1.25
2',3'-cyclic-nucleotide 3'-phosphodiesterase OS=Homo sapiens (Human) OX=9606 GN=CNP PE=1 SV=2	CN37_HUMAN	CNP	48 kDa	10	4	9	6	1.11111
Nucleosome assembly protein 1-like 1 OS=Homo sapiens (Human) OX=9606 GN=NAP1L1 PE=1 SV=1	NP1L1_HUMAN	NAP1L1	45 kDa	10	9	9	8	1.11111
DNA-directed RNA polymerase III subunit RPC5 OS=Homo sapiens (Human) OX=9606 GN=POLR3E PE=1 SV=1	RPC5_HUMAN	POLR3E	80 kDa	10	3	9	11	1.11111
Eukaryotic peptide chain release factor GTP-binding subunit ERF3A OS=Homo sapiens (Human) OX=9606 GN=GSPT1 PE=1 SV=1	ERF3A_HUMAN	GSPT1	56 kDa	10	7	10	5	1
Dolichyl-diphosphooligosaccharide--protein glycosyltransferase subunit STT3B OS=Homo sapiens (Human) OX=9606 GN=STT3B PE=1 SV=1	STT3B_HUMAN	STT3B	94 kDa	10	7	10	7	1
Regulator of chromosome condensation OS=Homo sapiens (Human) OX=9606 GN=RCC1 PE=1 SV=1	RCC1_HUMAN	RCC1	45 kDa	10	7	10	7	1
Protein RCC2 OS=Homo sapiens (Human) OX=9606 GN=RCC2 PE=1 SV=2	RCC2_HUMAN	RCC2	56 kDa	10	8	10	8	1
DNA-directed RNA polymerase II subunit RPB3 OS=Homo sapiens (Human) OX=9606 GN=POLR2C PE=1 SV=2	RPB3_HUMAN	POLR2C	31 kDa	10	10	10	11	1
Sentrin-specific protease 3 OS=Homo sapiens (Human) OX=9606 GN=SENP3 PE=1 SV=2	SENP3_HUMAN	SENP3	65 kDa	10	10	10	12	1
Biognosys|iRT|iRT-Kit_WR_fusion	Biognosys|iRT|iRT-Kit_WR_fusion		14 kDa	10	11	11	11	0.909091
Chromodomain-helicase-DNA-binding protein 1 OS=Homo sapiens (Human) OX=9606 GN=CHD1 PE=1 SV=2	CHD1_HUMAN	CHD1	197 kDa	10	9	12	12	0.833333
Ras GTPase-activating protein-binding protein 1 OS=Homo sapiens (Human) OX=9606 GN=G3BP1 PE=1 SV=1	G3BP1_HUMAN	G3BP1	52 kDa	10	12	12	13	0.833333
RNA-binding protein 15 OS=Homo sapiens (Human) OX=9606 GN=RBM15 PE=1 SV=2	RBM15_HUMAN	RBM15	107 kDa	10	7	13	10	0.769231
60S ribosomal protein L17 OS=Homo sapiens (Human) OX=9606 GN=RPL17 PE=1 SV=3	RL17_HUMAN	RPL17	21 kDa	10	12	13	13	0.769231
RNA-binding protein 28 OS=Homo sapiens (Human) OX=9606 GN=RBM28 PE=1 SV=3	RBM28_HUMAN	RBM28	86 kDa	10	12	13	14	0.769231
Serine/threonine-protein phosphatase 6 regulatory subunit 3 OS=Homo sapiens (Human) OX=9606 GN=PPP6R3 PE=1 SV=2	PP6R3_HUMAN	PPP6R3	98 kDa	10	11	14	11	0.714286
Rho GTPase-activating protein 5 OS=Homo sapiens (Human) OX=9606 GN=ARHGAP5 PE=1 SV=2	RHG05_HUMAN	ARHGAP5	172 kDa	10	8	14	16	0.714286
Chromodomain-helicase-DNA-binding protein 8 OS=Homo sapiens (Human) OX=9606 GN=CHD8 PE=1 SV=5	CHD8_HUMAN	CHD8	291 kDa	10	13	14	21	0.714286
Probable ATP-dependent RNA helicase DDX47 OS=Homo sapiens (Human) OX=9606 GN=DDX47 PE=1 SV=1	DDX47_HUMAN	DDX47	51 kDa	10	13	16	17	0.625
Probable global transcription activator SNF2L1 OS=Homo sapiens (Human) OX=9606 GN=SMARCA1 PE=1 SV=2	SMCA1_HUMAN	SMARCA1	123 kDa	10	10	17	11	0.588235
Fragile X mental retardation syndrome-related protein 2 OS=Homo sapiens (Human) OX=9606 GN=FXR2 PE=1 SV=2	FXR2_HUMAN	FXR2	74 kDa	10	11	17	14	0.588235
Serine/arginine repetitive matrix protein 2 OS=Homo sapiens (Human) OX=9606 GN=SRRM2 PE=1 SV=2	SRRM2_HUMAN	SRRM2	300 kDa	10	21	19	13	0.526316
Probable ATP-dependent RNA helicase DDX52 OS=Homo sapiens (Human) OX=9606 GN=DDX52 PE=1 SV=3	DDX52_HUMAN	DDX52	68 kDa	10	17	19	20	0.526316
Calreticulin OS=Homo sapiens (Human) OX=9606 GN=CALR PE=1 SV=1	CALR_HUMAN	CALR	48 kDa	9	0	0	0	9
Cytoplasmic dynein 2 heavy chain 1 OS=Homo sapiens (Human) OX=9606 GN=DYNC2H1 PE=1 SV=4	DYHC2_HUMAN	DYNC2H1	493 kDa	9	0	0	0	9
Cytoskeleton-associated protein 5 OS=Homo sapiens (Human) OX=9606 GN=CKAP5 PE=1 SV=3	CKAP5_HUMAN	CKAP5	226 kDa	9	0	0	0	9
EH domain-containing protein 4 OS=Homo sapiens (Human) OX=9606 GN=EHD4 PE=1 SV=1	EHD4_HUMAN	EHD4	61 kDa	9	0	0	0	9
Glycogen debranching enzyme OS=Homo sapiens (Human) OX=9606 GN=AGL PE=1 SV=3	GDE_HUMAN	AGL	175 kDa	9	0	0	0	9
Nucleolar complex protein 2 homolog OS=Homo sapiens (Human) OX=9606 GN=NOC2L PE=1 SV=4	NOC2L_HUMAN	NOC2L	85 kDa	9	0	0	0	9
Phosphatidylinositol 4-kinase alpha OS=Homo sapiens (Human) OX=9606 GN=PI4KA PE=1 SV=4	PI4KA_HUMAN	PI4KA	237 kDa	9	0	0	0	9
TATA-binding protein-associated factor 172 OS=Homo sapiens (Human) OX=9606 GN=BTAF1 PE=1 SV=2	BTAF1_HUMAN	BTAF1	207 kDa	9	0	0	0	9
ER membrane protein complex subunit 1 OS=Homo sapiens (Human) OX=9606 GN=EMC1 PE=1 SV=1	EMC1_HUMAN	EMC1	112 kDa	9	1	0	0	9
Glucose-6-phosphate 1-dehydrogenase OS=Homo sapiens (Human) OX=9606 GN=G6PD PE=1 SV=4	G6PD_HUMAN	G6PD	59 kDa	9	1	0	0	9
Ubiquitin carboxyl-terminal hydrolase 5 OS=Homo sapiens (Human) OX=9606 GN=USP5 PE=1 SV=2	UBP5_HUMAN	USP5	96 kDa	9	1	0	1	9
Ribosomal protein S6 kinase alpha-3 OS=Homo sapiens (Human) OX=9606 GN=RPS6KA3 PE=1 SV=1	KS6A3_HUMAN	RPS6KA3	84 kDa	9	2	0	1	9
Aldehyde dehydrogenase, mitochondrial OS=Homo sapiens (Human) OX=9606 GN=ALDH2 PE=1 SV=2	ALDH2_HUMAN	ALDH2	56 kDa	9	0	1	0	9
GTPase-activating protein and VPS9 domain-containing protein 1 OS=Homo sapiens (Human) OX=9606 GN=GAPVD1 PE=1 SV=2	GAPD1_HUMAN	GAPVD1	165 kDa	9	0	1	0	9
Importin-11 OS=Homo sapiens (Human) OX=9606 GN=IPO11 PE=1 SV=1	IPO11_HUMAN	IPO11	113 kDa	9	0	1	0	9
Translocation protein SEC63 homolog OS=Homo sapiens (Human) OX=9606 GN=SEC63 PE=1 SV=2	SEC63_HUMAN	SEC63	88 kDa	9	0	1	0	9
Nuclear cap-binding protein subunit 1 OS=Homo sapiens (Human) OX=9606 GN=NCBP1 PE=1 SV=1	NCBP1_HUMAN	NCBP1	92 kDa	9	1	1	0	9
Creatine kinase U-type, mitochondrial OS=Homo sapiens (Human) OX=9606 GN=CKMT1B PE=1 SV=1	KCRU_HUMAN	CKMT1B	47 kDa	9	2	1	0	9
Tyrosine-protein phosphatase non-receptor type 1 OS=Homo sapiens (Human) OX=9606 GN=PTPN1 PE=1 SV=1	PTN1_HUMAN	PTPN1	50 kDa	9	0	1	1	9
Sorting nexin-2 OS=Homo sapiens (Human) OX=9606 GN=SNX2 PE=1 SV=2	SNX2_HUMAN	SNX2	58 kDa	9	1	1	1	9
Purine nucleoside phosphorylase OS=Homo sapiens (Human) OX=9606 GN=PNP PE=1 SV=2	PNPH_HUMAN	PNP	32 kDa	9	2	1	1	9
Uncharacterized protein OS=Homo sapiens (Human) OX=9606 GN=LOC102724159 PE=1 SV=1	A0A0B4J2E5_HUMAN (+1)	LOC102724159	102 kDa	9	2	1	1	9
Acetyl-CoA acetyltransferase, cytosolic OS=Homo sapiens (Human) OX=9606 GN=ACAT2 PE=1 SV=2	THIC_HUMAN	ACAT2	41 kDa	9	0	1	2	9
Coiled-coil domain-containing protein 47 OS=Homo sapiens (Human) OX=9606 GN=CCDC47 PE=1 SV=1	CCD47_HUMAN	CCDC47	56 kDa	9	0	1	2	9
14-3-3 protein eta OS=Homo sapiens (Human) OX=9606 GN=YWHAH PE=1 SV=4	1433F_HUMAN	YWHAH	28 kDa	9	3	1	2	9
Phosphoinositide 3-kinase regulatory subunit 4 OS=Homo sapiens (Human) OX=9606 GN=PIK3R4 PE=1 SV=3	PI3R4_HUMAN	PIK3R4	153 kDa	9	2	1	4	9
Mitochondrial chaperone BCS1 OS=Homo sapiens (Human) OX=9606 GN=BCS1L PE=1 SV=1	BCS1_HUMAN	BCS1L	48 kDa	9	0	2	1	4.5
Regulatory-associated protein of mTOR OS=Homo sapiens (Human) OX=9606 GN=RPTOR PE=1 SV=1	RPTOR_HUMAN	RPTOR	149 kDa	9	2	2	1	4.5
Tricarboxylate transport protein, mitochondrial OS=Homo sapiens (Human) OX=9606 GN=SLC25A1 PE=1 SV=2	TXTP_HUMAN	SLC25A1	34 kDa	9	1	2	2	4.5
Glutaminase kidney isoform, mitochondrial OS=Homo sapiens (Human) OX=9606 GN=GLS PE=1 SV=1	GLSK_HUMAN	GLS	73 kDa	9	4	2	2	4.5
Phosphoglycerate mutase 1 OS=Homo sapiens (Human) OX=9606 GN=PGAM1 PE=1 SV=2	PGAM1_HUMAN	PGAM1	29 kDa	9	5	2	2	4.5
Phosphatidylinositide phosphatase SAC1 OS=Homo sapiens (Human) OX=9606 GN=SACM1L PE=1 SV=2	SAC1_HUMAN	SACM1L	67 kDa	9	2	2	3	4.5
Methionine aminopeptidase 1 OS=Homo sapiens (Human) OX=9606 GN=METAP1 PE=1 SV=2	MAP11_HUMAN	METAP1	43 kDa	9	2	3	4	3
Glutathione S-transferase P OS=Homo sapiens (Human) OX=9606 GN=GSTP1 PE=1 SV=2	GSTP1_HUMAN	GSTP1	23 kDa	9	4	4	5	2.25
Isocitrate dehydrogenase [NAD] subunit gamma, mitochondrial OS=Homo sapiens (Human) OX=9606 GN=IDH3G PE=1 SV=1	IDH3G_HUMAN	IDH3G	43 kDa	9	4	4	5	2.25
NADH dehydrogenase [ubiquinone] iron-sulfur protein 2, mitochondrial OS=Homo sapiens (Human) OX=9606 GN=NDUFS2 PE=1 SV=2	NDUS2_HUMAN	NDUFS2	53 kDa	9	5	4	6	2.25
SWI/SNF-related matrix-associated actin-dependent regulator of chromatin subfamily A containing DEAD/H box 1 OS=Homo sapiens (Human) OX=9606 GN=SMARCAD1 PE=1 SV=2	SMRCD_HUMAN	SMARCAD1	117 kDa	9	7	4	6	2.25
Cap-specific mRNA (nucleoside-2'-O-)-methyltransferase 1 OS=Homo sapiens (Human) OX=9606 GN=CMTR1 PE=1 SV=1	CMTR1_HUMAN	CMTR1	95 kDa	9	2	5	5	1.8
39S ribosomal protein L3, mitochondrial OS=Homo sapiens (Human) OX=9606 GN=MRPL3 PE=1 SV=1	RM03_HUMAN	MRPL3	39 kDa	9	3	5	5	1.8
Alpha-centractin OS=Homo sapiens (Human) OX=9606 GN=ACTR1A PE=1 SV=1	ACTZ_HUMAN	ACTR1A	43 kDa	9	6	5	5	1.8
Ubiquitin-like modifier-activating enzyme 5 OS=Homo sapiens (Human) OX=9606 GN=UBA5 PE=1 SV=1	UBA5_HUMAN	UBA5	45 kDa	9	2	5	6	1.8
Mitotic checkpoint protein BUB3 OS=Homo sapiens (Human) OX=9606 GN=BUB3 PE=1 SV=1	BUB3_HUMAN	BUB3	37 kDa	9	3	5	6	1.8
Medium-chain specific acyl-CoA dehydrogenase, mitochondrial OS=Homo sapiens (Human) OX=9606 GN=ACADM PE=1 SV=1	ACADM_HUMAN	ACADM	47 kDa	9	5	5	6	1.8
Adenine phosphoribosyltransferase OS=Homo sapiens (Human) OX=9606 GN=APRT PE=1 SV=2	APT_HUMAN	APRT	20 kDa	9	7	5	7	1.8
Methylosome protein 50 OS=Homo sapiens (Human) OX=9606 GN=WDR77 PE=1 SV=1	MEP50_HUMAN	WDR77	37 kDa	9	6	5	8	1.8
Tyrosine-protein phosphatase non-receptor type 11 OS=Homo sapiens (Human) OX=9606 GN=PTPN11 PE=1 SV=3	PTN11_HUMAN	PTPN11	68 kDa	9	8	5	8	1.8
Myotubularin-related protein 5 OS=Homo sapiens (Human) OX=9606 GN=SBF1 PE=1 SV=4	MTMR5_HUMAN	SBF1	208 kDa	9	1	6	6	1.5
General transcription and DNA repair factor IIH helicase subunit XPB OS=Homo sapiens (Human) OX=9606 GN=ERCC3 PE=1 SV=1	ERCC3_HUMAN	ERCC3	89 kDa	9	3	6	6	1.5
ESF1 homolog OS=Homo sapiens (Human) OX=9606 GN=ESF1 PE=1 SV=1	ESF1_HUMAN	ESF1	99 kDa	9	5	6	6	1.5
Cytosolic acyl coenzyme A thioester hydrolase OS=Homo sapiens (Human) OX=9606 GN=ACOT7 PE=1 SV=3	BACH_HUMAN	ACOT7	42 kDa	9	7	6	7	1.5
Histone-binding protein RBBP4 OS=Homo sapiens (Human) OX=9606 GN=RBBP4 PE=1 SV=3	RBBP4_HUMAN	RBBP4	48 kDa	9	5	6	8	1.5
Protein TFG OS=Homo sapiens (Human) OX=9606 GN=TFG PE=1 SV=2	TFG_HUMAN	TFG	43 kDa	9	7	6	8	1.5
Mitochondrial-processing peptidase subunit alpha OS=Homo sapiens (Human) OX=9606 GN=PMPCA PE=1 SV=2	MPPA_HUMAN	PMPCA	58 kDa	9	4	7	3	1.28571
Dynactin subunit 4 OS=Homo sapiens (Human) OX=9606 GN=DCTN4 PE=1 SV=1	DCTN4_HUMAN	DCTN4	52 kDa	9	5	7	4	1.28571
Ribosome biogenesis protein WDR12 OS=Homo sapiens (Human) OX=9606 GN=WDR12 PE=1 SV=2	WDR12_HUMAN	WDR12	48 kDa	9	6	7	5	1.28571
Wings apart-like protein homolog OS=Homo sapiens (Human) OX=9606 GN=WAPL PE=1 SV=1	WAPL_HUMAN	WAPL	133 kDa	9	5	7	8	1.28571
Elongation factor Ts, mitochondrial OS=Homo sapiens (Human) OX=9606 GN=TSFM PE=1 SV=2	EFTS_HUMAN	TSFM	35 kDa	9	7	7	8	1.28571
Heterogeneous nuclear ribonucleoprotein D-like OS=Homo sapiens (Human) OX=9606 GN=HNRNPDL PE=1 SV=3	HNRDL_HUMAN	HNRNPDL	46 kDa	9	9	7	8	1.28571
Serine/threonine-protein phosphatase PGAM5, mitochondrial OS=Homo sapiens (Human) OX=9606 GN=PGAM5 PE=1 SV=2	PGAM5_HUMAN	PGAM5	32 kDa	9	6	8	7	1.125
14-3-3 protein gamma OS=Homo sapiens (Human) OX=9606 GN=YWHAG PE=1 SV=2	1433G_HUMAN	YWHAG	28 kDa	9	7	8	7	1.125
Splicing factor U2AF 65 kDa subunit OS=Homo sapiens (Human) OX=9606 GN=U2AF2 PE=1 SV=4	U2AF2_HUMAN	U2AF2	54 kDa	9	11	8	8	1.125
Succinate--CoA ligase [ADP/GDP-forming] subunit alpha, mitochondrial OS=Homo sapiens (Human) OX=9606 GN=SUCLG1 PE=1 SV=4	SUCA_HUMAN	SUCLG1	36 kDa	9	7	8	9	1.125
40S ribosomal protein S15a OS=Homo sapiens (Human) OX=9606 GN=RPS15A PE=1 SV=2	RS15A_HUMAN	RPS15A	15 kDa	9	9	8	9	1.125
Coatomer subunit beta' OS=Homo sapiens (Human) OX=9606 GN=COPB2 PE=1 SV=2	COPB2_HUMAN	COPB2	102 kDa	9	6	9	6	1
Interferon-inducible double-stranded RNA-dependent protein kinase activator A OS=Homo sapiens (Human) OX=9606 GN=PRKRA PE=1 SV=1	PRKRA_HUMAN	PRKRA	34 kDa	9	6	9	6	1
Clathrin interactor 1 OS=Homo sapiens (Human) OX=9606 GN=CLINT1 PE=1 SV=1	EPN4_HUMAN	CLINT1	68 kDa	9	7	9	7	1
60S ribosomal protein L11 OS=Homo sapiens (Human) OX=9606 GN=RPL11 PE=1 SV=2	RL11_HUMAN	RPL11	20 kDa	9	8	9	7	1
ATP-dependent RNA helicase DDX55 OS=Homo sapiens (Human) OX=9606 GN=DDX55 PE=1 SV=3	DDX55_HUMAN	DDX55	69 kDa	9	6	9	8	1
26S proteasome regulatory subunit 6A OS=Homo sapiens (Human) OX=9606 GN=PSMC3 PE=1 SV=3	PRS6A_HUMAN	PSMC3	49 kDa	9	7	9	8	1
ATP-dependent RNA helicase DDX39A OS=Homo sapiens (Human) OX=9606 GN=DDX39A PE=1 SV=2	DX39A_HUMAN	DDX39A	49 kDa	9	7	9	8	1
Spliceosome RNA helicase DDX39B OS=Homo sapiens (Human) OX=9606 GN=DDX39B PE=1 SV=1	DX39B_HUMAN	DDX39B	49 kDa	9	11	9	9	1
E1A-binding protein p400 OS=Homo sapiens (Human) OX=9606 GN=EP400 PE=1 SV=4	EP400_HUMAN	EP400	343 kDa	9	4	10	9	0.9
Bifunctional UDP-N-acetylglucosamine 2-epimerase/N-acetylmannosamine kinase OS=Homo sapiens (Human) OX=9606 GN=GNE PE=1 SV=1	GLCNE_HUMAN	GNE	79 kDa	9	7	10	10	0.9
Zinc finger CCCH domain-containing protein 15 OS=Homo sapiens (Human) OX=9606 GN=ZC3H15 PE=1 SV=1	ZC3HF_HUMAN	ZC3H15	49 kDa	9	10	10	10	0.9
40S ribosomal protein S14 OS=Homo sapiens (Human) OX=9606 GN=RPS14 PE=1 SV=3	RS14_HUMAN	RPS14	16 kDa	9	11	10	11	0.9
Phosphatidylinositol 4-phosphate 3-kinase C2 domain-containing subunit alpha OS=Homo sapiens (Human) OX=9606 GN=PIK3C2A PE=1 SV=2	P3C2A_HUMAN	PIK3C2A	191 kDa	9	7	11	11	0.818182
Desmoglein-2 OS=Homo sapiens (Human) OX=9606 GN=DSG2 PE=1 SV=2	DSG2_HUMAN	DSG2	122 kDa	9	10	11	11	0.818182
Protein ELYS OS=Homo sapiens (Human) OX=9606 GN=AHCTF1 PE=1 SV=3	ELYS_HUMAN	AHCTF1	253 kDa	9	6	12	10	0.75
Probable dimethyladenosine transferase OS=Homo sapiens (Human) OX=9606 GN=DIMT1 PE=1 SV=1	DIM1_HUMAN	DIMT1	35 kDa	9	11	12	12	0.75
Zinc finger RNA-binding protein OS=Homo sapiens (Human) OX=9606 GN=ZFR PE=1 SV=2	ZFR_HUMAN	ZFR	117 kDa	9	16	12	13	0.75
E3 ubiquitin-protein ligase HERC2 OS=Homo sapiens (Human) OX=9606 GN=HERC2 PE=1 SV=2	HERC2_HUMAN	HERC2	527 kDa	9	7	13	10	0.692308
Transcriptional repressor CTCF OS=Homo sapiens (Human) OX=9606 GN=CTCF PE=1 SV=1	CTCF_HUMAN	CTCF	83 kDa	9	10	13	11	0.692308
60S ribosomal protein L9 OS=Homo sapiens (Human) OX=9606 GN=RPL9P8 PE=1 SV=1	RL9_HUMAN	RPL9P8	22 kDa	9	12	13	11	0.692308
RNA transcription, translation and transport factor protein OS=Homo sapiens (Human) OX=9606 GN=RTRAF PE=1 SV=1	RTRAF_HUMAN	RTRAF	28 kDa	9	16	14	14	0.642857
Cleavage and polyadenylation specificity factor subunit 1 OS=Homo sapiens (Human) OX=9606 GN=CPSF1 PE=1 SV=2	CPSF1_HUMAN	CPSF1	161 kDa	9	6	15	11	0.6
La-related protein 7 OS=Homo sapiens (Human) OX=9606 GN=LARP7 PE=1 SV=1	LARP7_HUMAN	LARP7	67 kDa	9	17	15	18	0.6
Nucleolar GTP-binding protein 2 OS=Homo sapiens (Human) OX=9606 GN=GNL2 PE=1 SV=1	NOG2_HUMAN	GNL2	84 kDa	9	16	17	18	0.529412
26S proteasome non-ATPase regulatory subunit 11 OS=Homo sapiens (Human) OX=9606 GN=PSMD11 PE=1 SV=3	PSD11_HUMAN	PSMD11	47 kDa	8	0	0	0	8
Annexin A5 OS=Homo sapiens (Human) OX=9606 GN=ANXA5 PE=1 SV=2	ANXA5_HUMAN	ANXA5	36 kDa	8	0	0	0	8
ATP-dependent zinc metalloprotease YME1L1 OS=Homo sapiens (Human) OX=9606 GN=YME1L1 PE=1 SV=2	YMEL1_HUMAN	YME1L1	86 kDa	8	0	0	0	8
FH1/FH2 domain-containing protein 1 OS=Homo sapiens (Human) OX=9606 GN=FHOD1 PE=1 SV=3	FHOD1_HUMAN	FHOD1	127 kDa	8	0	0	0	8
Tubulin-specific chaperone D OS=Homo sapiens (Human) OX=9606 GN=TBCD PE=1 SV=2	TBCD_HUMAN	TBCD	133 kDa	8	0	0	0	8
Ubiquitin carboxyl-terminal hydrolase 24 OS=Homo sapiens (Human) OX=9606 GN=USP24 PE=1 SV=3	UBP24_HUMAN	USP24	294 kDa	8	0	0	0	8
Uridine 5'-monophosphate synthase OS=Homo sapiens (Human) OX=9606 GN=UMPS PE=1 SV=1	UMPS_HUMAN	UMPS	52 kDa	8	0	0	0	8
U3 small nucleolar RNA-associated protein 6 homolog OS=Homo sapiens (Human) OX=9606 GN=UTP6 PE=2 SV=2	UTP6_HUMAN	UTP6	70 kDa	8	1	0	0	8
Extended synaptotagmin-1 OS=Homo sapiens (Human) OX=9606 GN=ESYT1 PE=1 SV=1	ESYT1_HUMAN	ESYT1	123 kDa	8	0	0	1	8
Probable 2-oxoglutarate dehydrogenase E1 component DHKTD1, mitochondrial OS=Homo sapiens (Human) OX=9606 GN=DHTKD1 PE=1 SV=2	DHTK1_HUMAN	DHTKD1	103 kDa	8	0	0	1	8
UDP-glucose:glycoprotein glucosyltransferase 1 OS=Homo sapiens (Human) OX=9606 GN=UGGT1 PE=1 SV=3	UGGG1_HUMAN	UGGT1	177 kDa	8	0	0	1	8
General transcription factor II-I OS=Homo sapiens (Human) OX=9606 GN=GTF2I PE=1 SV=2	GTF2I_HUMAN	GTF2I	112 kDa	8	1	0	1	8
Replication protein A 70 kDa DNA-binding subunit OS=Homo sapiens (Human) OX=9606 GN=RPA1 PE=1 SV=2	RFA1_HUMAN	RPA1	68 kDa	8	3	0	2	8
Biliverdin reductase A OS=Homo sapiens (Human) OX=9606 GN=BLVRA PE=1 SV=2	BIEA_HUMAN	BLVRA	33 kDa	8	0	1	0	8
Galactokinase OS=Homo sapiens (Human) OX=9606 GN=GALK1 PE=1 SV=1	GALK1_HUMAN	GALK1	42 kDa	8	0	1	0	8
Protein O-GlcNAcase OS=Homo sapiens (Human) OX=9606 GN=OGA PE=1 SV=2	OGA_HUMAN	OGA	103 kDa	8	0	1	0	8
Chloride intracellular channel protein 4 OS=Homo sapiens (Human) OX=9606 GN=CLIC4 PE=1 SV=4	CLIC4_HUMAN	CLIC4	29 kDa	8	1	1	0	8
FAST kinase domain-containing protein 4 OS=Homo sapiens (Human) OX=9606 GN=TBRG4 PE=1 SV=1	FAKD4_HUMAN	TBRG4	71 kDa	8	0	1	1	8
NHL repeat-containing protein 2 OS=Homo sapiens (Human) OX=9606 GN=NHLRC2 PE=1 SV=1	NHLC2_HUMAN	NHLRC2	79 kDa	8	0	1	1	8
26S proteasome non-ATPase regulatory subunit 12 OS=Homo sapiens (Human) OX=9606 GN=PSMD12 PE=1 SV=3	PSD12_HUMAN	PSMD12	53 kDa	8	1	1	1	8
Protein transport protein Sec31A OS=Homo sapiens (Human) OX=9606 GN=SEC31A PE=1 SV=3	SC31A_HUMAN	SEC31A	133 kDa	8	1	1	1	8
ATPase family protein 2 homolog OS=Homo sapiens (Human) OX=9606 GN=SPATA5 PE=1 SV=3	AFG2H_HUMAN	SPATA5	98 kDa	8	2	1	1	8
Porphobilinogen deaminase OS=Homo sapiens (Human) OX=9606 GN=HMBS PE=1 SV=2	HEM3_HUMAN	HMBS	39 kDa	8	2	1	1	8
Electron transfer flavoprotein subunit beta OS=Homo sapiens (Human) OX=9606 GN=ETFB PE=1 SV=3	ETFB_HUMAN	ETFB	28 kDa	8	3	1	1	8
39S ribosomal protein L38, mitochondrial OS=Homo sapiens (Human) OX=9606 GN=MRPL38 PE=1 SV=2	RM38_HUMAN	MRPL38	45 kDa	8	0	1	2	8
Malate dehydrogenase, cytoplasmic OS=Homo sapiens (Human) OX=9606 GN=MDH1 PE=1 SV=4	MDHC_HUMAN	MDH1	36 kDa	8	2	1	2	8
L-aminoadipate-semialdehyde dehydrogenase-phosphopantetheinyl transferase OS=Homo sapiens (Human) OX=9606 GN=AASDHPPT PE=1 SV=2	ADPPT_HUMAN	AASDHPPT	36 kDa	8	1	2	0	4
Cohesin subunit SA-2 OS=Homo sapiens (Human) OX=9606 GN=STAG2 PE=1 SV=3	STAG2_HUMAN	STAG2	141 kDa	8	1	2	1	4
Mitochondrial import inner membrane translocase subunit TIM50 OS=Homo sapiens (Human) OX=9606 GN=TIMM50 PE=1 SV=2	TIM50_HUMAN	TIMM50	40 kDa	8	3	2	1	4
Pre-mRNA-splicing factor 38B OS=Homo sapiens (Human) OX=9606 GN=PRPF38B PE=1 SV=1	PR38B_HUMAN	PRPF38B	64 kDa	8	3	2	1	4
Lanosterol 14-alpha demethylase OS=Homo sapiens (Human) OX=9606 GN=CYP51A1 PE=1 SV=3	CP51A_HUMAN	CYP51A1	57 kDa	8	3	2	2	4
Protein AATF OS=Homo sapiens (Human) OX=9606 GN=AATF PE=1 SV=1	AATF_HUMAN	AATF	63 kDa	8	3	2	2	4
Transcription termination factor 2 OS=Homo sapiens (Human) OX=9606 GN=TTF2 PE=1 SV=2	TTF2_HUMAN	TTF2	130 kDa	8	2	2	3	4
Stomatin-like protein 2, mitochondrial OS=Homo sapiens (Human) OX=9606 GN=STOML2 PE=1 SV=1	STML2_HUMAN	STOML2	39 kDa	8	3	2	3	4
Glutathione S-transferase Mu 3 OS=Homo sapiens (Human) OX=9606 GN=GSTM3 PE=1 SV=3	GSTM3_HUMAN	GSTM3	27 kDa	8	4	2	3	4
RNA 3'-terminal phosphate cyclase OS=Homo sapiens (Human) OX=9606 GN=RTCA PE=1 SV=1	RTCA_HUMAN	RTCA	39 kDa	8	4	2	3	4
Enoyl-CoA hydratase, mitochondrial OS=Homo sapiens (Human) OX=9606 GN=ECHS1 PE=1 SV=4	ECHM_HUMAN	ECHS1	31 kDa	8	6	2	3	4
Protein ERGIC-53 OS=Homo sapiens (Human) OX=9606 GN=LMAN1 PE=1 SV=2	LMAN1_HUMAN	LMAN1	58 kDa	8	3	2	4	4
Sterol-4-alpha-carboxylate 3-dehydrogenase, decarboxylating OS=Homo sapiens (Human) OX=9606 GN=NSDHL PE=1 SV=2	NSDHL_HUMAN	NSDHL	42 kDa	8	2	3	2	2.66667
V-type proton ATPase subunit B, brain isoform OS=Homo sapiens (Human) OX=9606 GN=ATP6V1B2 PE=1 SV=3	VATB2_HUMAN	ATP6V1B2	57 kDa	8	2	3	2	2.66667
Alcohol dehydrogenase class-3 OS=Homo sapiens (Human) OX=9606 GN=ADH5 PE=1 SV=4	ADHX_HUMAN	ADH5	40 kDa	8	3	3	2	2.66667
UPF0160 protein MYG1, mitochondrial OS=Homo sapiens (Human) OX=9606 GN=C12orf10 PE=1 SV=2	MYG1_HUMAN	C12orf10	42 kDa	8	2	3	3	2.66667
Erlin-2 OS=Homo sapiens (Human) OX=9606 GN=ERLIN2 PE=1 SV=1	ERLN2_HUMAN	ERLIN2	38 kDa	8	3	3	3	2.66667
NEDD8 ultimate buster 1 OS=Homo sapiens (Human) OX=9606 GN=NUB1 PE=1 SV=2	NUB1_HUMAN	NUB1	71 kDa	8	2	3	4	2.66667
A-kinase anchor protein 17A OS=Homo sapiens (Human) OX=9606 GN=AKAP17A PE=1 SV=2	AK17A_HUMAN	AKAP17A	81 kDa	8	8	3	5	2.66667
DNA ligase 3 OS=Homo sapiens (Human) OX=9606 GN=LIG3 PE=1 SV=2	DNLI3_HUMAN	LIG3	113 kDa	8	2	4	4	2
Actin-related protein 2/3 complex subunit 2 OS=Homo sapiens (Human) OX=9606 GN=ARPC2 PE=1 SV=1	ARPC2_HUMAN	ARPC2	34 kDa	8	3	4	4	2
FAS-associated factor 2 OS=Homo sapiens (Human) OX=9606 GN=FAF2 PE=1 SV=2	FAF2_HUMAN	FAF2	53 kDa	8	4	4	4	2
Nuclear pore complex protein Nup107 OS=Homo sapiens (Human) OX=9606 GN=NUP107 PE=1 SV=1	NU107_HUMAN	NUP107	106 kDa	8	0	4	5	2
5'-AMP-activated protein kinase subunit gamma-1 OS=Homo sapiens (Human) OX=9606 GN=PRKAG1 PE=1 SV=1	AAKG1_HUMAN	PRKAG1	38 kDa	8	2	4	5	2
6-phosphogluconate dehydrogenase, decarboxylating OS=Homo sapiens (Human) OX=9606 GN=PGD PE=1 SV=3	6PGD_HUMAN	PGD	53 kDa	8	4	4	5	2
Serine/threonine-protein kinase OSR1 OS=Homo sapiens (Human) OX=9606 GN=OXSR1 PE=1 SV=1	OXSR1_HUMAN	OXSR1	58 kDa	8	4	4	5	2
Enhancer of mRNA-decapping protein 4 OS=Homo sapiens (Human) OX=9606 GN=EDC4 PE=1 SV=1	EDC4_HUMAN	EDC4	152 kDa	8	5	4	5	2
Serine/threonine-protein kinase VRK1 OS=Homo sapiens (Human) OX=9606 GN=VRK1 PE=1 SV=1	VRK1_HUMAN	VRK1	45 kDa	8	6	4	5	2
Zinc finger protein 629 OS=Homo sapiens (Human) OX=9606 GN=ZNF629 PE=1 SV=2	ZN629_HUMAN	ZNF629	97 kDa	8	7	4	7	2
Serine palmitoyltransferase 1 OS=Homo sapiens (Human) OX=9606 GN=SPTLC1 PE=1 SV=1	SPTC1_HUMAN	SPTLC1	53 kDa	8	4	5	4	1.6
60S ribosomal protein L36 OS=Homo sapiens (Human) OX=9606 GN=RPL36 PE=1 SV=3	RL36_HUMAN	RPL36	12 kDa	8	5	5	5	1.6
Zinc finger protein ubi-d4 OS=Homo sapiens (Human) OX=9606 GN=DPF2 PE=1 SV=2	REQU_HUMAN	DPF2	44 kDa	8	7	5	5	1.6
Cysteine protease ATG4B OS=Homo sapiens (Human) OX=9606 GN=ATG4B PE=1 SV=2	ATG4B_HUMAN	ATG4B	44 kDa	8	4	5	8	1.6
Zinc finger protein 687 OS=Homo sapiens (Human) OX=9606 GN=ZNF687 PE=1 SV=1	ZN687_HUMAN	ZNF687	130 kDa	8	3	6	2	1.33333
Cyclin-dependent kinase 4 OS=Homo sapiens (Human) OX=9606 GN=CDK4 PE=1 SV=2	CDK4_HUMAN	CDK4	34 kDa	8	3	6	4	1.33333
Junction plakoglobin OS=Homo sapiens (Human) OX=9606 GN=JUP PE=1 SV=3	PLAK_HUMAN	JUP	82 kDa	8	13	6	4	1.33333
THUMP domain-containing protein 3 OS=Homo sapiens (Human) OX=9606 GN=THUMPD3 PE=1 SV=1	THUM3_HUMAN	THUMPD3	57 kDa	8	2	6	5	1.33333
39S ribosomal protein L22, mitochondrial OS=Homo sapiens (Human) OX=9606 GN=MRPL22 PE=1 SV=1	RM22_HUMAN	MRPL22	24 kDa	8	5	6	5	1.33333
Probable cytosolic iron-sulfur protein assembly protein CIAO1 OS=Homo sapiens (Human) OX=9606 GN=CIAO1 PE=1 SV=1	CIAO1_HUMAN	CIAO1	38 kDa	8	5	6	6	1.33333
Voltage-dependent anion-selective channel protein 2 OS=Homo sapiens (Human) OX=9606 GN=VDAC2 PE=1 SV=2	VDAC2_HUMAN	VDAC2	32 kDa	8	7	6	6	1.33333
Ribosome biogenesis protein NSA2 homolog OS=Homo sapiens (Human) OX=9606 GN=NSA2 PE=1 SV=1	NSA2_HUMAN	NSA2	30 kDa	8	5	6	7	1.33333
NADH dehydrogenase [ubiquinone] 1 alpha subcomplex subunit 10, mitochondrial OS=Homo sapiens (Human) OX=9606 GN=NDUFA10 PE=1 SV=1	NDUAA_HUMAN	NDUFA10	41 kDa	8	7	6	7	1.33333
Probable ATP-dependent RNA helicase DDX27 OS=Homo sapiens (Human) OX=9606 GN=DDX27 PE=1 SV=2	DDX27_HUMAN	DDX27	90 kDa	8	7	7	2	1.14286
Procollagen galactosyltransferase 1 OS=Homo sapiens (Human) OX=9606 GN=COLGALT1 PE=1 SV=1	GT251_HUMAN	COLGALT1	72 kDa	8	4	7	5	1.14286
Poly(rC)-binding protein 2 OS=Homo sapiens (Human) OX=9606 GN=PCBP2 PE=1 SV=1	PCBP2_HUMAN	PCBP2	39 kDa	8	7	7	5	1.14286
Histone-lysine N-methyltransferase EZH2 OS=Homo sapiens (Human) OX=9606 GN=EZH2 PE=1 SV=2	EZH2_HUMAN	EZH2	85 kDa	8	3	7	7	1.14286
U2 small nuclear ribonucleoprotein A' OS=Homo sapiens (Human) OX=9606 GN=SNRPA1 PE=1 SV=2	RU2A_HUMAN	SNRPA1	28 kDa	8	6	7	7	1.14286
Putative RNA-binding protein Luc7-like 1 OS=Homo sapiens (Human) OX=9606 GN=LUC7L PE=1 SV=1	LUC7L_HUMAN	LUC7L	44 kDa	8	8	7	7	1.14286
60S ribosomal protein L27a OS=Homo sapiens (Human) OX=9606 GN=RPL27A PE=1 SV=2	RL27A_HUMAN	RPL27A	17 kDa	8	10	7	7	1.14286
Centromere protein V OS=Homo sapiens (Human) OX=9606 GN=CENPV PE=1 SV=1	CENPV_HUMAN	CENPV	30 kDa	8	6	7	8	1.14286
28S ribosomal protein S18b, mitochondrial OS=Homo sapiens (Human) OX=9606 GN=MRPS18B PE=1 SV=1	RT18B_HUMAN	MRPS18B	29 kDa	8	7	7	9	1.14286
Splicing factor U2AF 35 kDa subunit OS=Homo sapiens (Human) OX=9606 GN=U2AF1 PE=1 SV=3	U2AF1_HUMAN	U2AF1	28 kDa	8	10	7	9	1.14286
tRNA methyltransferase 10 homolog A OS=Homo sapiens (Human) OX=9606 GN=TRMT10A PE=1 SV=1	TM10A_HUMAN	TRMT10A	40 kDa	8	5	8	4	1
S-adenosylmethionine synthase isoform type-2 OS=Homo sapiens (Human) OX=9606 GN=MAT2A PE=1 SV=1	METK2_HUMAN	MAT2A	44 kDa	8	5	8	6	1
Small nuclear ribonucleoprotein Sm D2 OS=Homo sapiens (Human) OX=9606 GN=SNRPD2 PE=1 SV=1	SMD2_HUMAN	SNRPD2	14 kDa	8	6	8	7	1
39S ribosomal protein L24, mitochondrial OS=Homo sapiens (Human) OX=9606 GN=MRPL24 PE=1 SV=1	RM24_HUMAN	MRPL24	25 kDa	8	7	8	7	1
Putative oxidoreductase GLYR1 OS=Homo sapiens (Human) OX=9606 GN=GLYR1 PE=1 SV=4	GLYR1_HUMAN	GLYR1	61 kDa	8	7	8	7	1
GTP-binding protein 10 OS=Homo sapiens (Human) OX=9606 GN=GTPBP10 PE=1 SV=1	GTPBA_HUMAN	GTPBP10	43 kDa	8	5	8	8	1
A-kinase anchor protein 8 OS=Homo sapiens (Human) OX=9606 GN=AKAP8 PE=1 SV=1	AKAP8_HUMAN	AKAP8	76 kDa	8	4	9	6	0.888889
Ribosome biogenesis protein BOP1 OS=Homo sapiens (Human) OX=9606 GN=BOP1 PE=1 SV=2	BOP1_HUMAN	BOP1	84 kDa	8	6	9	8	0.888889
Emerin OS=Homo sapiens (Human) OX=9606 GN=EMD PE=1 SV=1	EMD_HUMAN	EMD	29 kDa	8	10	9	8	0.888889
RNA-binding protein Raly OS=Homo sapiens (Human) OX=9606 GN=RALY PE=1 SV=1	RALY_HUMAN	RALY	32 kDa	8	10	9	8	0.888889
MKI67 FHA domain-interacting nucleolar phosphoprotein OS=Homo sapiens (Human) OX=9606 GN=NIFK PE=1 SV=1	MK67I_HUMAN	NIFK	34 kDa	8	11	9	8	0.888889
60S ribosomal protein L28 OS=Homo sapiens (Human) OX=9606 GN=RPL28 PE=1 SV=3	RL28_HUMAN	RPL28	16 kDa	8	8	9	10	0.888889
Protein AAR2 homolog OS=Homo sapiens (Human) OX=9606 GN=AAR2 PE=1 SV=2	AAR2_HUMAN	AAR2	43 kDa	8	10	9	10	0.888889
Calcium homeostasis endoplasmic reticulum protein OS=Homo sapiens (Human) OX=9606 GN=CHERP PE=1 SV=3	CHERP_HUMAN	CHERP	104 kDa	8	9	9	11	0.888889
DNA-directed RNA polymerases I and III subunit RPAC1 OS=Homo sapiens (Human) OX=9606 GN=POLR1C PE=1 SV=1	RPAC1_HUMAN	POLR1C	39 kDa	8	13	10	8	0.8
Protein FAM98A OS=Homo sapiens (Human) OX=9606 GN=FAM98A PE=1 SV=2	FA98A_HUMAN	FAM98A	55 kDa	8	9	10	9	0.8
Nucleolar MIF4G domain-containing protein 1 OS=Homo sapiens (Human) OX=9606 GN=NOM1 PE=1 SV=1	NOM1_HUMAN	NOM1	96 kDa	8	10	10	12	0.8
60S ribosomal protein L14 OS=Homo sapiens (Human) OX=9606 GN=RPL14 PE=1 SV=4	RL14_HUMAN	RPL14	23 kDa	8	11	11	9	0.727273
40S ribosomal protein S23 OS=Homo sapiens (Human) OX=9606 GN=RPS23 PE=1 SV=3	RS23_HUMAN	RPS23	16 kDa	8	10	11	10	0.727273
Deoxynucleotidyltransferase terminal-interacting protein 2 OS=Homo sapiens (Human) OX=9606 GN=DNTTIP2 PE=1 SV=2	TDIF2_HUMAN	DNTTIP2	84 kDa	8	12	12	9	0.666667
Zinc finger CCCH domain-containing protein 11A OS=Homo sapiens (Human) OX=9606 GN=ZC3H11A PE=1 SV=3	ZC11A_HUMAN	ZC3H11A	89 kDa	8	16	12	12	0.666667
Kinesin-like protein KIF21A OS=Homo sapiens (Human) OX=9606 GN=KIF21A PE=1 SV=2	KI21A_HUMAN	KIF21A	187 kDa	8	13	15	18	0.533333
Serine/threonine-protein kinase RIO1 OS=Homo sapiens (Human) OX=9606 GN=RIOK1 PE=1 SV=2	RIOK1_HUMAN	RIOK1	66 kDa	8	10	17	18	0.470588
Adenylate kinase 4, mitochondrial OS=Homo sapiens (Human) OX=9606 GN=AK4 PE=1 SV=1	KAD4_HUMAN	AK4	25 kDa	7	0	0	0	7
AP-2 complex subunit alpha-1 OS=Homo sapiens (Human) OX=9606 GN=AP2A1 PE=1 SV=3	AP2A1_HUMAN	AP2A1	108 kDa	7	0	0	0	7
AP-3 complex subunit beta-1 OS=Homo sapiens (Human) OX=9606 GN=AP3B1 PE=1 SV=3	AP3B1_HUMAN	AP3B1	121 kDa	7	0	0	0	7
Coronin-1B OS=Homo sapiens (Human) OX=9606 GN=CORO1B PE=1 SV=1	COR1B_HUMAN	CORO1B	54 kDa	7	0	0	0	7
Cyclin-dependent kinase 2 OS=Homo sapiens (Human) OX=9606 GN=CDK2 PE=1 SV=2	CDK2_HUMAN	CDK2	34 kDa	7	0	0	0	7
Eukaryotic translation initiation factor 4 gamma 3 OS=Homo sapiens (Human) OX=9606 GN=EIF4G3 PE=1 SV=2	IF4G3_HUMAN	EIF4G3	177 kDa	7	0	0	0	7
Gamma-tubulin complex component 3 OS=Homo sapiens (Human) OX=9606 GN=TUBGCP3 PE=1 SV=2	GCP3_HUMAN	TUBGCP3	104 kDa	7	0	0	0	7
Glutamine-rich protein 1 OS=Homo sapiens (Human) OX=9606 GN=QRICH1 PE=1 SV=1	QRIC1_HUMAN	QRICH1	86 kDa	7	0	0	0	7
Importin-8 OS=Homo sapiens (Human) OX=9606 GN=IPO8 PE=1 SV=2	IPO8_HUMAN	IPO8	120 kDa	7	0	0	0	7
Inhibitor of nuclear factor kappa-B kinase subunit alpha OS=Homo sapiens (Human) OX=9606 GN=CHUK PE=1 SV=2	IKKA_HUMAN	CHUK	85 kDa	7	0	0	0	7
Kinetochore protein Spc24 OS=Homo sapiens (Human) OX=9606 GN=SPC24 PE=1 SV=2	SPC24_HUMAN	SPC24	22 kDa	7	0	0	0	7
Kinetochore-associated protein 1 OS=Homo sapiens (Human) OX=9606 GN=KNTC1 PE=1 SV=1	KNTC1_HUMAN	KNTC1	251 kDa	7	0	0	0	7
N-alpha-acetyltransferase 10 OS=Homo sapiens (Human) OX=9606 GN=NAA10 PE=1 SV=1	NAA10_HUMAN	NAA10	26 kDa	7	0	0	0	7
Neurofibromin OS=Homo sapiens (Human) OX=9606 GN=NF1 PE=1 SV=2	NF1_HUMAN	NF1	319 kDa	7	0	0	0	7
Nuclear pore complex protein Nup98-Nup96 OS=Homo sapiens (Human) OX=9606 GN=NUP98 PE=1 SV=4	NUP98_HUMAN	NUP98	198 kDa	7	0	0	0	7
Programmed cell death protein 4 OS=Homo sapiens (Human) OX=9606 GN=PDCD4 PE=1 SV=2	PDCD4_HUMAN	PDCD4	52 kDa	7	0	0	0	7
Protein disulfide-isomerase A3 OS=Homo sapiens (Human) OX=9606 GN=PDIA3 PE=1 SV=4	PDIA3_HUMAN	PDIA3	57 kDa	7	0	0	0	7
Sister chromatid cohesion protein PDS5 homolog A OS=Homo sapiens (Human) OX=9606 GN=PDS5A PE=1 SV=1	PDS5A_HUMAN	PDS5A	151 kDa	7	0	0	0	7
3-ketoacyl-CoA thiolase, mitochondrial OS=Homo sapiens (Human) OX=9606 GN=ACAA2 PE=1 SV=2	THIM_HUMAN	ACAA2	42 kDa	7	1	0	0	7
Citrate synthase, mitochondrial OS=Homo sapiens (Human) OX=9606 GN=CS PE=1 SV=2	CISY_HUMAN	CS	52 kDa	7	1	0	0	7
Protein NipSnap homolog 1 OS=Homo sapiens (Human) OX=9606 GN=NIPSNAP1 PE=1 SV=1	NIPS1_HUMAN	NIPSNAP1	33 kDa	7	1	0	0	7
Pyrroline-5-carboxylate reductase 3 OS=Homo sapiens (Human) OX=9606 GN=PYCR3 PE=1 SV=3	P5CR3_HUMAN	PYCR3	29 kDa	7	1	0	0	7
Replication factor C subunit 2 OS=Homo sapiens (Human) OX=9606 GN=RFC2 PE=1 SV=3	RFC2_HUMAN	RFC2	39 kDa	7	1	0	0	7
Chromosome transmission fidelity protein 18 homolog OS=Homo sapiens (Human) OX=9606 GN=CHTF18 PE=1 SV=1	CTF18_HUMAN	CHTF18	107 kDa	7	0	0	1	7
E3 ubiquitin-protein ligase listerin OS=Homo sapiens (Human) OX=9606 GN=LTN1 PE=1 SV=6	LTN1_HUMAN	LTN1	201 kDa	7	0	0	1	7
Glutaredoxin-3 OS=Homo sapiens (Human) OX=9606 GN=GLRX3 PE=1 SV=2	GLRX3_HUMAN	GLRX3	37 kDa	7	0	0	1	7
Beta-catenin-like protein 1 OS=Homo sapiens (Human) OX=9606 GN=CTNNBL1 PE=1 SV=1	CTBL1_HUMAN	CTNNBL1	65 kDa	7	1	0	1	7
CamK2G kinase	NCLN_HUMAN	NCLN	63 kDa	7	1	0	1	7
Multifunctional protein ADE2 OS=Homo sapiens (Human) OX=9606 GN=PAICS PE=1 SV=3	PUR6_HUMAN	PAICS	47 kDa	7	2	0	1	7
Sialic acid synthase OS=Homo sapiens (Human) OX=9606 GN=NANS PE=1 SV=2	SIAS_HUMAN	NANS	40 kDa	7	3	0	1	7
E3 ubiquitin-protein ligase ARIH1 OS=Homo sapiens (Human) OX=9606 GN=ARIH1 PE=1 SV=2	ARI1_HUMAN	ARIH1	64 kDa	7	0	1	0	7
Estradiol 17-beta-dehydrogenase 11 OS=Homo sapiens (Human) OX=9606 GN=HSD17B11 PE=1 SV=3	DHB11_HUMAN	HSD17B11	33 kDa	7	0	1	0	7
Intraflagellar transport protein 172 homolog OS=Homo sapiens (Human) OX=9606 GN=IFT172 PE=1 SV=2	IF172_HUMAN	IFT172	198 kDa	7	0	1	0	7
Phosphoribosyl pyrophosphate synthase-associated protein 1 OS=Homo sapiens (Human) OX=9606 GN=PRPSAP1 PE=1 SV=2	KPRA_HUMAN	PRPSAP1	39 kDa	7	0	1	0	7
AP-1 complex subunit gamma-1 OS=Homo sapiens (Human) OX=9606 GN=AP1G1 PE=1 SV=5	AP1G1_HUMAN	AP1G1	91 kDa	7	1	1	0	7
Origin recognition complex subunit 3 OS=Homo sapiens (Human) OX=9606 GN=ORC3 PE=1 SV=1	ORC3_HUMAN	ORC3	82 kDa	7	1	1	0	7
Phosphoribosyl pyrophosphate synthase-associated protein 2 OS=Homo sapiens (Human) OX=9606 GN=PRPSAP2 PE=1 SV=1	KPRB_HUMAN	PRPSAP2	41 kDa	7	1	1	0	7
Mitochondrial ribonuclease P catalytic subunit OS=Homo sapiens (Human) OX=9606 GN=PRORP PE=1 SV=2	MRPP3_HUMAN	PRORP	67 kDa	7	0	1	1	7
Cytoplasmic dynein 1 light intermediate chain 1 OS=Homo sapiens (Human) OX=9606 GN=DYNC1LI1 PE=1 SV=3	DC1L1_HUMAN	DYNC1LI1	57 kDa	7	1	1	1	7
Eukaryotic translation initiation factor 3 subunit M OS=Homo sapiens (Human) OX=9606 GN=EIF3M PE=1 SV=1	EIF3M_HUMAN	EIF3M	43 kDa	7	1	1	1	7
Integrator complex subunit 3 OS=Homo sapiens (Human) OX=9606 GN=INTS3 PE=1 SV=1	INT3_HUMAN	INTS3	118 kDa	7	1	1	1	7
Mannosyl-oligosaccharide glucosidase OS=Homo sapiens (Human) OX=9606 GN=MOGS PE=1 SV=5	MOGS_HUMAN	MOGS	92 kDa	7	1	1	1	7
Myosin regulatory light chain 12A OS=Homo sapiens (Human) OX=9606 GN=MYL12A PE=1 SV=2	ML12A_HUMAN (+1)	MYL12A	20 kDa	7	1	1	1	7
THO complex subunit 5 homolog OS=Homo sapiens (Human) OX=9606 GN=THOC5 PE=1 SV=2	THOC5_HUMAN	THOC5	79 kDa	7	1	1	1	7
Mitochondrial glutamate carrier 1 OS=Homo sapiens (Human) OX=9606 GN=SLC25A22 PE=1 SV=1	GHC1_HUMAN	SLC25A22	34 kDa	7	0	1	2	7
Alpha-adducin OS=Homo sapiens (Human) OX=9606 GN=ADD1 PE=1 SV=2	ADDA_HUMAN	ADD1	81 kDa	7	1	1	2	7
Methionine synthase OS=Homo sapiens (Human) OX=9606 GN=MTR PE=1 SV=2	METH_HUMAN	MTR	141 kDa	7	1	1	2	7
Coronin-7 OS=Homo sapiens (Human) OX=9606 GN=CORO7 PE=1 SV=2	CORO7_HUMAN	CORO7	101 kDa	7	2	1	2	7
DNA polymerase delta subunit 2 OS=Homo sapiens (Human) OX=9606 GN=POLD2 PE=1 SV=1	DPOD2_HUMAN	POLD2	51 kDa	7	2	1	3	7
Geranylgeranyl transferase type-2 subunit alpha OS=Homo sapiens (Human) OX=9606 GN=RABGGTA PE=1 SV=2	PGTA_HUMAN	RABGGTA	65 kDa	7	2	1	3	7
Cyclin-dependent-like kinase 5 OS=Homo sapiens (Human) OX=9606 GN=CDK5 PE=1 SV=3	CDK5_HUMAN	CDK5	33 kDa	7	2	2	0	3.5
Alpha-actinin-4 OS=Homo sapiens (Human) OX=9606 GN=ACTN4 PE=1 SV=2	ACTN4_HUMAN	ACTN4	105 kDa	7	4	2	0	3.5
Cytoplasmic aconitate hydratase OS=Homo sapiens (Human) OX=9606 GN=ACO1 PE=1 SV=3	ACOC_HUMAN	ACO1	98 kDa	7	0	2	1	3.5
Isocitrate dehydrogenase [NAD] subunit alpha, mitochondrial OS=Homo sapiens (Human) OX=9606 GN=IDH3A PE=1 SV=1	IDH3A_HUMAN	IDH3A	40 kDa	7	0	2	1	3.5
Proteasome subunit alpha type-4 OS=Homo sapiens (Human) OX=9606 GN=PSMA4 PE=1 SV=1	PSA4_HUMAN	PSMA4	29 kDa	7	1	2	1	3.5
Serpin B6 OS=Homo sapiens (Human) OX=9606 GN=SERPINB6 PE=1 SV=3	SPB6_HUMAN	SERPINB6	43 kDa	7	1	2	1	3.5
Dihydrofolate reductase OS=Homo sapiens (Human) OX=9606 GN=DHFR PE=1 SV=2	DYR_HUMAN	DHFR	21 kDa	7	2	2	1	3.5
Importin subunit alpha-4 OS=Homo sapiens (Human) OX=9606 GN=KPNA3 PE=1 SV=2	IMA4_HUMAN	KPNA3	58 kDa	7	2	2	1	3.5
Pumilio homolog 1 OS=Homo sapiens (Human) OX=9606 GN=PUM1 PE=1 SV=3	PUM1_HUMAN	PUM1	126 kDa	7	1	2	2	3.5
S-formylglutathione hydrolase OS=Homo sapiens (Human) OX=9606 GN=ESD PE=1 SV=2	ESTD_HUMAN	ESD	31 kDa	7	1	2	2	3.5
Flotillin-1 OS=Homo sapiens (Human) OX=9606 GN=FLOT1 PE=1 SV=3	FLOT1_HUMAN	FLOT1	47 kDa	7	2	2	2	3.5
Fructose-2,6-bisphosphatase TIGAR OS=Homo sapiens (Human) OX=9606 GN=TIGAR PE=1 SV=1	TIGAR_HUMAN	TIGAR	30 kDa	7	2	2	2	3.5
Inosine triphosphate pyrophosphatase OS=Homo sapiens (Human) OX=9606 GN=ITPA PE=1 SV=2	ITPA_HUMAN	ITPA	21 kDa	7	2	2	2	3.5
Chloride intracellular channel protein 1 OS=Homo sapiens (Human) OX=9606 GN=CLIC1 PE=1 SV=4	CLIC1_HUMAN	CLIC1	27 kDa	7	3	2	2	3.5
Peroxiredoxin-2 OS=Homo sapiens (Human) OX=9606 GN=PRDX2 PE=1 SV=5	PRDX2_HUMAN	PRDX2	22 kDa	7	1	2	3	3.5
F-actin-capping protein subunit alpha-1 OS=Homo sapiens (Human) OX=9606 GN=CAPZA1 PE=1 SV=3	CAZA1_HUMAN	CAPZA1	33 kDa	7	5	2	3	3.5
Ras GTPase-activating-like protein IQGAP3 OS=Homo sapiens (Human) OX=9606 GN=IQGAP3 PE=1 SV=2	IQGA3_HUMAN	IQGAP3	185 kDa	7	1	2	4	3.5
Transferrin receptor protein 1 OS=Homo sapiens (Human) OX=9606 GN=TFRC PE=1 SV=2	TFR1_HUMAN	TFRC	85 kDa	7	1	2	4	3.5
E3 ubiquitin-protein ligase HECTD1 OS=Homo sapiens (Human) OX=9606 GN=HECTD1 PE=1 SV=3	HECD1_HUMAN	HECTD1	289 kDa	7	1	2	6	3.5
Transcription elongation regulator 1 OS=Homo sapiens (Human) OX=9606 GN=TCERG1 PE=1 SV=2	TCRG1_HUMAN	TCERG1	124 kDa	7	7	2	7	3.5
39S ribosomal protein L37, mitochondrial OS=Homo sapiens (Human) OX=9606 GN=MRPL37 PE=1 SV=2	RM37_HUMAN	MRPL37	48 kDa	7	0	3	2	2.33333
Testin OS=Homo sapiens (Human) OX=9606 GN=TES PE=1 SV=1	TES_HUMAN	TES	48 kDa	7	0	3	2	2.33333
Vacuolar protein sorting-associated protein 29 OS=Homo sapiens (Human) OX=9606 GN=VPS29 PE=1 SV=1	VPS29_HUMAN	VPS29	21 kDa	7	1	3	2	2.33333
Anaphase-promoting complex subunit 1 OS=Homo sapiens (Human) OX=9606 GN=ANAPC1 PE=1 SV=1	APC1_HUMAN	ANAPC1	217 kDa	7	2	3	2	2.33333
Vacuolar protein sorting-associated protein 16 homolog OS=Homo sapiens (Human) OX=9606 GN=VPS16 PE=1 SV=2	VPS16_HUMAN	VPS16	95 kDa	7	2	3	2	2.33333
Peroxiredoxin-1 OS=Homo sapiens (Human) OX=9606 GN=PRDX1 PE=1 SV=1	PRDX1_HUMAN	PRDX1	22 kDa	7	5	3	2	2.33333
Ubiquitin carboxyl-terminal hydrolase isozyme L1 OS=Homo sapiens (Human) OX=9606 GN=UCHL1 PE=1 SV=2	UCHL1_HUMAN	UCHL1	25 kDa	7	5	3	3	2.33333
Cellular nucleic acid-binding protein OS=Homo sapiens (Human) OX=9606 GN=CNBP PE=1 SV=1	CNBP_HUMAN	CNBP	19 kDa	7	3	3	4	2.33333
Replication initiator 1 OS=Homo sapiens (Human) OX=9606 GN=REPIN1 PE=1 SV=1	REPI1_HUMAN	REPIN1	64 kDa	7	3	3	4	2.33333
Citron Rho-interacting kinase OS=Homo sapiens (Human) OX=9606 GN=CIT PE=1 SV=2	CTRO_HUMAN	CIT	231 kDa	7	3	3	5	2.33333
Lethal(2) giant larvae protein homolog 1 OS=Homo sapiens (Human) OX=9606 GN=LLGL1 PE=1 SV=3	L2GL1_HUMAN	LLGL1	115 kDa	7	2	4	2	1.75
14-3-3 protein zeta/delta OS=Homo sapiens (Human) OX=9606 GN=YWHAZ PE=1 SV=1	1433Z_HUMAN	YWHAZ	28 kDa	7	5	4	2	1.75
Kinesin-like protein KIF3A OS=Homo sapiens (Human) OX=9606 GN=KIF3A PE=1 SV=4	KIF3A_HUMAN	KIF3A	80 kDa	7	3	4	3	1.75
26S proteasome non-ATPase regulatory subunit 14 OS=Homo sapiens (Human) OX=9606 GN=PSMD14 PE=1 SV=1	PSDE_HUMAN	PSMD14	35 kDa	7	3	4	4	1.75
Histone acetyltransferase type B catalytic subunit OS=Homo sapiens (Human) OX=9606 GN=HAT1 PE=1 SV=1	HAT1_HUMAN	HAT1	50 kDa	7	4	4	4	1.75
Pyrroline-5-carboxylate reductase 1, mitochondrial OS=Homo sapiens (Human) OX=9606 GN=PYCR1 PE=1 SV=2	P5CR1_HUMAN	PYCR1	33 kDa	7	4	4	4	1.75
Hypoxanthine-guanine phosphoribosyltransferase OS=Homo sapiens (Human) OX=9606 GN=HPRT1 PE=1 SV=2	HPRT_HUMAN	HPRT1	25 kDa	7	5	4	4	1.75
Calcium uptake protein 2, mitochondrial OS=Homo sapiens (Human) OX=9606 GN=MICU2 PE=1 SV=2	MICU2_HUMAN	MICU2	50 kDa	7	1	4	5	1.75
Band 4.1-like protein 3 OS=Homo sapiens (Human) OX=9606 GN=EPB41L3 PE=1 SV=2	E41L3_HUMAN	EPB41L3	121 kDa	7	3	4	5	1.75
General transcription factor 3C polypeptide 5 OS=Homo sapiens (Human) OX=9606 GN=GTF3C5 PE=1 SV=2	TF3C5_HUMAN	GTF3C5	60 kDa	7	5	4	5	1.75
Parafibromin OS=Homo sapiens (Human) OX=9606 GN=CDC73 PE=1 SV=1	CDC73_HUMAN	CDC73	61 kDa	7	5	4	5	1.75
RNA-binding protein 26 OS=Homo sapiens (Human) OX=9606 GN=RBM26 PE=1 SV=3	RBM26_HUMAN	RBM26	114 kDa	7	5	4	6	1.75
Dolichyl-diphosphooligosaccharide--protein glycosyltransferase subunit STT3A OS=Homo sapiens (Human) OX=9606 GN=STT3A PE=1 SV=2	STT3A_HUMAN	STT3A	81 kDa	7	4	5	3	1.4
40S ribosomal protein S13 OS=Homo sapiens (Human) OX=9606 GN=RPS13 PE=1 SV=2	RS13_HUMAN	RPS13	17 kDa	7	5	5	3	1.4
PH-interacting protein OS=Homo sapiens (Human) OX=9606 GN=PHIP PE=1 SV=2	PHIP_HUMAN	PHIP	207 kDa	7	2	5	4	1.4
Nucleolysin TIAR OS=Homo sapiens (Human) OX=9606 GN=TIAL1 PE=1 SV=1	TIAR_HUMAN	TIAL1	42 kDa	7	4	5	4	1.4
Succinate--CoA ligase [ADP-forming] subunit beta, mitochondrial OS=Homo sapiens (Human) OX=9606 GN=SUCLA2 PE=1 SV=3	SUCB1_HUMAN	SUCLA2	50 kDa	7	6	5	4	1.4
Alkyldihydroxyacetonephosphate synthase, peroxisomal OS=Homo sapiens (Human) OX=9606 GN=AGPS PE=1 SV=1	ADAS_HUMAN	AGPS	73 kDa	7	4	5	5	1.4
GDP-mannose 4,6 dehydratase OS=Homo sapiens (Human) OX=9606 GN=GMDS PE=1 SV=1	GMDS_HUMAN	GMDS	42 kDa	7	4	5	5	1.4
SEC23-interacting protein OS=Homo sapiens (Human) OX=9606 GN=SEC23IP PE=1 SV=1	S23IP_HUMAN	SEC23IP	111 kDa	7	4	5	5	1.4
60S ribosomal protein L12 OS=Homo sapiens (Human) OX=9606 GN=RPL12 PE=1 SV=1	RL12_HUMAN	RPL12	18 kDa	7	5	5	5	1.4
Isopentenyl-diphosphate Delta-isomerase 1 OS=Homo sapiens (Human) OX=9606 GN=IDI1 PE=1 SV=2	IDI1_HUMAN	IDI1	26 kDa	7	4	5	6	1.4
Succinyl-CoA:3-ketoacid coenzyme A transferase 1, mitochondrial OS=Homo sapiens (Human) OX=9606 GN=OXCT1 PE=1 SV=1	SCOT1_HUMAN	OXCT1	56 kDa	7	5	5	6	1.4
4-trimethylaminobutyraldehyde dehydrogenase OS=Homo sapiens (Human) OX=9606 GN=ALDH9A1 PE=1 SV=3	AL9A1_HUMAN	ALDH9A1	54 kDa	7	6	5	6	1.4
WD repeat-containing protein 18 OS=Homo sapiens (Human) OX=9606 GN=WDR18 PE=1 SV=2	WDR18_HUMAN	WDR18	47 kDa	7	5	5	7	1.4
Cytochrome c oxidase subunit 2 OS=Homo sapiens (Human) OX=9606 GN=MT-CO2 PE=1 SV=1	COX2_HUMAN	MT-CO2	26 kDa	7	2	6	5	1.16667
60S ribosomal protein L32 OS=Homo sapiens (Human) OX=9606 GN=RPL32 PE=1 SV=2	RL32_HUMAN	RPL32	16 kDa	7	6	6	5	1.16667
60S ribosomal protein L21 OS=Homo sapiens (Human) OX=9606 GN=RPL21 PE=1 SV=2	RL21_HUMAN	RPL21	19 kDa	7	5	6	6	1.16667
Pre-mRNA 3'-end-processing factor FIP1 OS=Homo sapiens (Human) OX=9606 GN=FIP1L1 PE=1 SV=1	FIP1_HUMAN	FIP1L1	67 kDa	7	8	6	6	1.16667
Suppressor of SWI4 1 homolog OS=Homo sapiens (Human) OX=9606 GN=PPAN PE=2 SV=1	SSF1_HUMAN	PPAN	53 kDa	7	3	6	8	1.16667
WD repeat-containing protein 82 OS=Homo sapiens (Human) OX=9606 GN=WDR82 PE=1 SV=1	WDR82_HUMAN	WDR82	35 kDa	7	5	6	9	1.16667
F-box-like/WD repeat-containing protein TBL1XR1 OS=Homo sapiens (Human) OX=9606 GN=TBL1XR1 PE=1 SV=1	TBL1R_HUMAN	TBL1XR1	56 kDa	7	3	7	5	1
Peptidyl-prolyl cis-trans isomerase-like 4 OS=Homo sapiens (Human) OX=9606 GN=PPIL4 PE=1 SV=1	PPIL4_HUMAN	PPIL4	57 kDa	7	5	7	5	1
Apoptotic chromatin condensation inducer in the nucleus OS=Homo sapiens (Human) OX=9606 GN=ACIN1 PE=1 SV=2	ACINU_HUMAN	ACIN1	152 kDa	7	7	7	7	1
Core histone macro-H2A.1 OS=Homo sapiens (Human) OX=9606 GN=H2AFY PE=1 SV=4	H2AY_HUMAN	H2AFY	40 kDa	7	10	7	7	1
Telomere-associated protein RIF1 OS=Homo sapiens (Human) OX=9606 GN=RIF1 PE=1 SV=2	RIF1_HUMAN	RIF1	274 kDa	7	5	8	4	0.875
40S ribosomal protein S26 OS=Homo sapiens (Human) OX=9606 GN=RPS26 PE=1 SV=3	RS26_HUMAN	RPS26	13 kDa	7	7	8	7	0.875
Integrin-linked protein kinase OS=Homo sapiens (Human) OX=9606 GN=ILK PE=1 SV=2	ILK_HUMAN	ILK	51 kDa	7	7	8	7	0.875
Ubiquitin carboxyl-terminal hydrolase 22 OS=Homo sapiens (Human) OX=9606 GN=USP22 PE=1 SV=2	UBP22_HUMAN	USP22	60 kDa	7	5	8	8	0.875
Histone H4 OS=Homo sapiens (Human) OX=9606 GN=H4C5 PE=1 SV=2	H4_HUMAN	H4C5	11 kDa	7	9	8	8	0.875
TAR DNA-binding protein 43 OS=Homo sapiens (Human) OX=9606 GN=TARDBP PE=1 SV=1	TADBP_HUMAN	TARDBP	45 kDa	7	9	8	8	0.875
60S ribosomal protein L19 OS=Homo sapiens (Human) OX=9606 GN=RPL19 PE=1 SV=1	RL19_HUMAN	RPL19	23 kDa	7	11	8	9	0.875
Bloom syndrome protein OS=Homo sapiens (Human) OX=9606 GN=BLM PE=1 SV=1	BLM_HUMAN	BLM	159 kDa	7	8	8	11	0.875
Ubiquitin thioesterase OTUB1 OS=Homo sapiens (Human) OX=9606 GN=OTUB1 PE=1 SV=2	OTUB1_HUMAN	OTUB1	31 kDa	7	9	9	9	0.777778
Double-stranded RNA-binding protein Staufen homolog 1 OS=Homo sapiens (Human) OX=9606 GN=STAU1 PE=1 SV=2	STAU1_HUMAN	STAU1	63 kDa	7	11	9	10	0.777778
Target of EGR1 protein 1 OS=Homo sapiens (Human) OX=9606 GN=TOE1 PE=1 SV=1	TOE1_HUMAN	TOE1	57 kDa	7	3	10	7	0.7
Phospholipase A-2-activating protein OS=Homo sapiens (Human) OX=9606 GN=PLAA PE=1 SV=2	PLAP_HUMAN	PLAA	87 kDa	7	3	10	8	0.7
Zinc finger protein 24 OS=Homo sapiens (Human) OX=9606 GN=ZNF24 PE=1 SV=4	ZNF24_HUMAN	ZNF24	42 kDa	7	11	10	8	0.7
Nucleophosmin OS=Homo sapiens (Human) OX=9606 GN=NPM1 PE=1 SV=2	NPM_HUMAN	NPM1	33 kDa	7	12	10	9	0.7
Kinesin-like protein KIF22 OS=Homo sapiens (Human) OX=9606 GN=KIF22 PE=1 SV=5	KIF22_HUMAN	KIF22	73 kDa	7	6	11	9	0.636364
Kinesin-like protein KIF15 OS=Homo sapiens (Human) OX=9606 GN=KIF15 PE=1 SV=1	KIF15_HUMAN	KIF15	160 kDa	7	8	12	5	0.583333
U3 small nucleolar RNA-associated protein 4 homolog OS=Homo sapiens (Human) OX=9606 GN=UTP4 PE=1 SV=1	UTP4_HUMAN	UTP4	77 kDa	7	8	12	13	0.583333
Protein LTV1 homolog OS=Homo sapiens (Human) OX=9606 GN=LTV1 PE=1 SV=1	LTV1_HUMAN	LTV1	55 kDa	7	9	13	10	0.538462
60S ribosomal protein L10a OS=Homo sapiens (Human) OX=9606 GN=RPL10A PE=1 SV=2	RL10A_HUMAN	RPL10A	25 kDa	7	12	13	13	0.538462
Guanine nucleotide-binding protein-like 3-like protein OS=Homo sapiens (Human) OX=9606 GN=GNL3L PE=1 SV=1	GNL3L_HUMAN	GNL3L	66 kDa	7	11	13	16	0.538462
Nucleolar protein 10 OS=Homo sapiens (Human) OX=9606 GN=NOL10 PE=1 SV=1	NOL10_HUMAN	NOL10	80 kDa	7	9	14	14	0.5
Paired amphipathic helix protein Sin3a OS=Homo sapiens (Human) OX=9606 GN=SIN3A PE=1 SV=2	SIN3A_HUMAN	SIN3A	145 kDa	7	7	17	11	0.411765
26S proteasome non-ATPase regulatory subunit 6 OS=Homo sapiens (Human) OX=9606 GN=PSMD6 PE=1 SV=1	PSMD6_HUMAN	PSMD6	46 kDa	6	0	0	0	6
Complex I assembly factor ACAD9, mitochondrial OS=Homo sapiens (Human) OX=9606 GN=ACAD9 PE=1 SV=1	ACAD9_HUMAN	ACAD9	69 kDa	6	0	0	0	6
DNA excision repair protein ERCC-6-like OS=Homo sapiens (Human) OX=9606 GN=ERCC6L PE=1 SV=1	ERC6L_HUMAN	ERCC6L	141 kDa	6	0	0	0	6
DNA-(apurinic or apyrimidinic site) lyase OS=Homo sapiens (Human) OX=9606 GN=APEX1 PE=1 SV=2	APEX1_HUMAN	APEX1	36 kDa	6	0	0	0	6
Dynein assembly factor 5, axonemal OS=Homo sapiens (Human) OX=9606 GN=DNAAF5 PE=1 SV=4	DAAF5_HUMAN	DNAAF5	94 kDa	6	0	0	0	6
E3 UFM1-protein ligase 1 OS=Homo sapiens (Human) OX=9606 GN=UFL1 PE=1 SV=2	UFL1_HUMAN	UFL1	90 kDa	6	0	0	0	6
Ferrochelatase, mitochondrial OS=Homo sapiens (Human) OX=9606 GN=FECH PE=1 SV=2	HEMH_HUMAN	FECH	48 kDa	6	0	0	0	6
HIV Tat-specific factor 1 OS=Homo sapiens (Human) OX=9606 GN=HTATSF1 PE=1 SV=1	HTSF1_HUMAN	HTATSF1	86 kDa	6	0	0	0	6
Host cell factor 1 OS=Homo sapiens (Human) OX=9606 GN=HCFC1 PE=1 SV=2	HCFC1_HUMAN	HCFC1	209 kDa	6	0	0	0	6
Kynurenine--oxoglutarate transaminase 3 OS=Homo sapiens (Human) OX=9606 GN=KYAT3 PE=1 SV=1	KAT3_HUMAN	KYAT3	51 kDa	6	0	0	0	6
Mediator of RNA polymerase II transcription subunit 23 OS=Homo sapiens (Human) OX=9606 GN=MED23 PE=1 SV=2	MED23_HUMAN	MED23	156 kDa	6	0	0	0	6
NADH dehydrogenase [ubiquinone] flavoprotein 1, mitochondrial OS=Homo sapiens (Human) OX=9606 GN=NDUFV1 PE=1 SV=4	NDUV1_HUMAN	NDUFV1	51 kDa	6	0	0	0	6
Nucleoporin NUP188 homolog OS=Homo sapiens (Human) OX=9606 GN=NUP188 PE=1 SV=1	NU188_HUMAN	NUP188	196 kDa	6	0	0	0	6
Origin recognition complex subunit 4 OS=Homo sapiens (Human) OX=9606 GN=ORC4 PE=1 SV=2	ORC4_HUMAN	ORC4	50 kDa	6	0	0	0	6
Ornithine aminotransferase, mitochondrial OS=Homo sapiens (Human) OX=9606 GN=OAT PE=1 SV=1	OAT_HUMAN	OAT	49 kDa	6	0	0	0	6
Platelet-activating factor acetylhydrolase IB subunit gamma OS=Homo sapiens (Human) OX=9606 GN=PAFAH1B3 PE=1 SV=1	PA1B3_HUMAN	PAFAH1B3	26 kDa	6	0	0	0	6
Rab GDP dissociation inhibitor alpha OS=Homo sapiens (Human) OX=9606 GN=GDI1 PE=1 SV=2	GDIA_HUMAN	GDI1	51 kDa	6	0	0	0	6
Rho guanine nucleotide exchange factor 1 OS=Homo sapiens (Human) OX=9606 GN=ARHGEF1 PE=1 SV=2	ARHG1_HUMAN	ARHGEF1	102 kDa	6	0	0	0	6
Transportin-1 OS=Homo sapiens (Human) OX=9606 GN=TNPO1 PE=1 SV=2	TNPO1_HUMAN	TNPO1	102 kDa	6	0	0	0	6
Tubulin-specific chaperone E OS=Homo sapiens (Human) OX=9606 GN=TBCE PE=1 SV=1	TBCE_HUMAN	TBCE	59 kDa	6	0	0	0	6
V-type proton ATPase subunit d 1 OS=Homo sapiens (Human) OX=9606 GN=ATP6V0D1 PE=1 SV=1	VA0D1_HUMAN	ATP6V0D1	40 kDa	6	0	0	0	6
AFG3-like protein 2 OS=Homo sapiens (Human) OX=9606 GN=AFG3L2 PE=1 SV=2	AFG32_HUMAN	AFG3L2	89 kDa	6	1	0	0	6
Ethylmalonyl-CoA decarboxylase OS=Homo sapiens (Human) OX=9606 GN=ECHDC1 PE=1 SV=2	ECHD1_HUMAN	ECHDC1	34 kDa	6	1	0	0	6
Exocyst complex component 2 OS=Homo sapiens (Human) OX=9606 GN=EXOC2 PE=1 SV=1	EXOC2_HUMAN	EXOC2	104 kDa	6	1	0	0	6
MICOS complex subunit MIC60 OS=Homo sapiens (Human) OX=9606 GN=IMMT PE=1 SV=1	MIC60_HUMAN	IMMT	84 kDa	6	1	0	0	6
Pyruvate dehydrogenase E1 component subunit alpha, somatic form, mitochondrial OS=Homo sapiens (Human) OX=9606 GN=PDHA1 PE=1 SV=3	ODPA_HUMAN	PDHA1	43 kDa	6	1	0	0	6
Retinol dehydrogenase 11 OS=Homo sapiens (Human) OX=9606 GN=RDH11 PE=1 SV=2	RDH11_HUMAN	RDH11	35 kDa	6	2	0	0	6
N-terminal kinase-like protein OS=Homo sapiens (Human) OX=9606 GN=SCYL1 PE=1 SV=1	SCYL1_HUMAN	SCYL1	90 kDa	6	0	0	1	6
Serine/threonine-protein kinase 26 OS=Homo sapiens (Human) OX=9606 GN=STK26 PE=1 SV=2	STK26_HUMAN	STK26	47 kDa	6	1	0	1	6
Fructose-bisphosphate aldolase A OS=Homo sapiens (Human) OX=9606 GN=ALDOA PE=1 SV=2	ALDOA_HUMAN	ALDOA	39 kDa	6	2	0	1	6
Very-long-chain enoyl-CoA reductase OS=Homo sapiens (Human) OX=9606 GN=TECR PE=1 SV=1	TECR_HUMAN	TECR	36 kDa	6	3	0	1	6
Copine-3 OS=Homo sapiens (Human) OX=9606 GN=CPNE3 PE=1 SV=1	CPNE3_HUMAN	CPNE3	60 kDa	6	2	0	2	6
Tetratricopeptide repeat protein 37 OS=Homo sapiens (Human) OX=9606 GN=TTC37 PE=1 SV=1	TTC37_HUMAN	TTC37	175 kDa	6	0	1	0	6
Transformation/transcription domain-associated protein OS=Homo sapiens (Human) OX=9606 GN=TRRAP PE=1 SV=3	TRRAP_HUMAN	TRRAP	438 kDa	6	0	1	0	6
39S ribosomal protein L13, mitochondrial OS=Homo sapiens (Human) OX=9606 GN=MRPL13 PE=1 SV=1	RM13_HUMAN	MRPL13	21 kDa	6	1	1	0	6
General transcription factor 3C polypeptide 4 OS=Homo sapiens (Human) OX=9606 GN=GTF3C4 PE=1 SV=2	TF3C4_HUMAN	GTF3C4	92 kDa	6	1	1	0	6
Translocon-associated protein subunit delta OS=Homo sapiens (Human) OX=9606 GN=SSR4 PE=1 SV=1	SSRD_HUMAN	SSR4	19 kDa	6	2	1	0	6
Endoplasmic reticulum chaperone BiP OS=Homo sapiens (Human) OX=9606 GN=HSPA5 PE=1 SV=2	BIP_HUMAN	HSPA5	72 kDa	6	6	1	0	6
Apoptotic protease-activating factor 1 OS=Homo sapiens (Human) OX=9606 GN=APAF1 PE=1 SV=2	APAF_HUMAN	APAF1	142 kDa	6	0	1	1	6
Glycogen [starch] synthase, muscle OS=Homo sapiens (Human) OX=9606 GN=GYS1 PE=1 SV=2	GYS1_HUMAN	GYS1	84 kDa	6	0	1	1	6
14-3-3 protein beta/alpha OS=Homo sapiens (Human) OX=9606 GN=YWHAB PE=1 SV=3	1433B_HUMAN	YWHAB	28 kDa	6	1	1	1	6
40S ribosomal protein S10 OS=Homo sapiens (Human) OX=9606 GN=RPS10 PE=1 SV=1	RS10_HUMAN	RPS10	19 kDa	6	1	1	1	6
Signal recognition particle receptor subunit beta OS=Homo sapiens (Human) OX=9606 GN=SRPRB PE=1 SV=3	SRPRB_HUMAN	SRPRB	30 kDa	6	1	1	1	6
Serine/threonine-protein phosphatase 4 catalytic subunit OS=Homo sapiens (Human) OX=9606 GN=PPP4C PE=1 SV=1	PP4C_HUMAN	PPP4C	35 kDa	6	2	1	1	6
Nuclear pore complex protein Nup85 OS=Homo sapiens (Human) OX=9606 GN=NUP85 PE=1 SV=1	NUP85_HUMAN	NUP85	75 kDa	6	1	1	2	6
Signal recognition particle receptor subunit alpha OS=Homo sapiens (Human) OX=9606 GN=SRPRA PE=1 SV=2	SRPRA_HUMAN	SRPRA	70 kDa	6	2	1	4	6
Cullin-3 OS=Homo sapiens (Human) OX=9606 GN=CUL3 PE=1 SV=2	CUL3_HUMAN	CUL3	89 kDa	6	2	2	0	3
Plastin-3 OS=Homo sapiens (Human) OX=9606 GN=PLS3 PE=1 SV=4	PLST_HUMAN	PLS3	71 kDa	6	4	2	0	3
Zinc finger C3H1 domain-containing protein OS=Homo sapiens (Human) OX=9606 GN=ZFC3H1 PE=1 SV=3	ZC3H1_HUMAN	ZFC3H1	226 kDa	6	1	2	1	3
Cleavage stimulation factor subunit 1 OS=Homo sapiens (Human) OX=9606 GN=CSTF1 PE=1 SV=1	CSTF1_HUMAN	CSTF1	48 kDa	6	2	2	1	3
Obg-like ATPase 1 OS=Homo sapiens (Human) OX=9606 GN=OLA1 PE=1 SV=2	OLA1_HUMAN	OLA1	45 kDa	6	2	2	1	3
PAN2-PAN3 deadenylation complex catalytic subunit PAN2 OS=Homo sapiens (Human) OX=9606 GN=PAN2 PE=1 SV=3	PAN2_HUMAN	PAN2	135 kDa	6	1	2	2	3
Phosphatidate cytidylyltransferase, mitochondrial OS=Homo sapiens (Human) OX=9606 GN=TAMM41 PE=1 SV=2	TAM41_HUMAN	TAMM41	51 kDa	6	1	2	2	3
F-actin-capping protein subunit beta OS=Homo sapiens (Human) OX=9606 GN=CAPZB PE=1 SV=4	CAPZB_HUMAN	CAPZB	31 kDa	6	2	2	2	3
Phosphoacetylglucosamine mutase OS=Homo sapiens (Human) OX=9606 GN=PGM3 PE=1 SV=1	AGM1_HUMAN	PGM3	60 kDa	6	2	2	2	3
Translation initiation factor eIF-2B subunit alpha OS=Homo sapiens (Human) OX=9606 GN=EIF2B1 PE=1 SV=1	EI2BA_HUMAN	EIF2B1	34 kDa	6	3	2	2	3
14-3-3 protein theta OS=Homo sapiens (Human) OX=9606 GN=YWHAQ PE=1 SV=1	1433T_HUMAN	YWHAQ	28 kDa	6	1	2	3	3
Importin subunit alpha-7 OS=Homo sapiens (Human) OX=9606 GN=KPNA6 PE=1 SV=1	IMA7_HUMAN	KPNA6	60 kDa	6	3	2	3	3
Mini-chromosome maintenance complex-binding protein OS=Homo sapiens (Human) OX=9606 GN=MCMBP PE=1 SV=2	MCMBP_HUMAN	MCMBP	73 kDa	6	4	2	3	3
40S ribosomal protein S15 OS=Homo sapiens (Human) OX=9606 GN=RPS15 PE=1 SV=2	RS15_HUMAN	RPS15	17 kDa	6	2	3	1	2
ADP-ribosylation factor 5 OS=Homo sapiens (Human) OX=9606 GN=ARF5 PE=1 SV=2	ARF5_HUMAN	ARF5	21 kDa	6	2	3	2	2
Aldehyde dehydrogenase X, mitochondrial OS=Homo sapiens (Human) OX=9606 GN=ALDH1B1 PE=1 SV=3	AL1B1_HUMAN	ALDH1B1	57 kDa	6	2	3	2	2
Far upstream element-binding protein 3 OS=Homo sapiens (Human) OX=9606 GN=FUBP3 PE=1 SV=2	FUBP3_HUMAN	FUBP3	62 kDa	6	2	3	3	2
Helicase SKI2W OS=Homo sapiens (Human) OX=9606 GN=SKIV2L PE=1 SV=3	SKIV2_HUMAN	SKIV2L	138 kDa	6	2	3	3	2
Integrator complex subunit 9 OS=Homo sapiens (Human) OX=9606 GN=INTS9 PE=1 SV=2	INT9_HUMAN	INTS9	74 kDa	6	2	3	3	2
TNF receptor-associated factor 2 OS=Homo sapiens (Human) OX=9606 GN=TRAF2 PE=1 SV=2	TRAF2_HUMAN	TRAF2	56 kDa	6	4	3	3	2
Histone deacetylase 1 OS=Homo sapiens (Human) OX=9606 GN=HDAC1 PE=1 SV=1	HDAC1_HUMAN	HDAC1	55 kDa	6	2	3	4	2
Very-long-chain 3-oxoacyl-CoA reductase OS=Homo sapiens (Human) OX=9606 GN=HSD17B12 PE=1 SV=2	DHB12_HUMAN	HSD17B12	34 kDa	6	2	3	4	2
Very-long-chain (3R)-3-hydroxyacyl-CoA dehydratase 3 OS=Homo sapiens (Human) OX=9606 GN=HACD3 PE=1 SV=2	HACD3_HUMAN	HACD3	43 kDa	6	3	3	4	2
Exonuclease 3'-5' domain-containing protein 2 OS=Homo sapiens (Human) OX=9606 GN=EXD2 PE=1 SV=2	EXD2_HUMAN	EXD2	70 kDa	6	5	3	4	2
Tubulin beta-6 chain OS=Homo sapiens (Human) OX=9606 GN=TUBB6 PE=1 SV=1	TBB6_HUMAN	TUBB6	50 kDa	6	2	4	2	1.5
RNA-binding protein PNO1 OS=Homo sapiens (Human) OX=9606 GN=PNO1 PE=1 SV=1	PNO1_HUMAN	PNO1	28 kDa	6	2	4	3	1.5
Ribosome production factor 2 homolog OS=Homo sapiens (Human) OX=9606 GN=RPF2 PE=1 SV=2	RPF2_HUMAN	RPF2	36 kDa	6	3	4	3	1.5
Protein kinase C delta type OS=Homo sapiens (Human) OX=9606 GN=PRKCD PE=1 SV=2	KPCD_HUMAN	PRKCD	78 kDa	6	1	4	4	1.5
ADP-ribosylation factor 4 OS=Homo sapiens (Human) OX=9606 GN=ARF4 PE=1 SV=3	ARF4_HUMAN	ARF4	21 kDa	6	2	4	4	1.5
Pericentrin OS=Homo sapiens (Human) OX=9606 GN=PCNT PE=1 SV=4	PCNT_HUMAN	PCNT	378 kDa	6	2	4	4	1.5
Cytoplasmic dynein 1 intermediate chain 2 OS=Homo sapiens (Human) OX=9606 GN=DYNC1I2 PE=1 SV=3	DC1I2_HUMAN	DYNC1I2	71 kDa	6	4	4	4	1.5
CWF19-like protein 1 OS=Homo sapiens (Human) OX=9606 GN=CWF19L1 PE=1 SV=2	C19L1_HUMAN	CWF19L1	61 kDa	6	6	4	4	1.5
28S ribosomal protein S15, mitochondrial OS=Homo sapiens (Human) OX=9606 GN=MRPS15 PE=1 SV=1	RT15_HUMAN	MRPS15	30 kDa	6	7	4	4	1.5
E3 ubiquitin-protein ligase UBR5 OS=Homo sapiens (Human) OX=9606 GN=UBR5 PE=1 SV=2	UBR5_HUMAN	UBR5	309 kDa	6	0	4	5	1.5
DNA-binding protein SMUBP-2 OS=Homo sapiens (Human) OX=9606 GN=IGHMBP2 PE=1 SV=3	SMBP2_HUMAN	IGHMBP2	109 kDa	6	1	4	5	1.5
Dual specificity mitogen-activated protein kinase kinase 3 OS=Homo sapiens (Human) OX=9606 GN=MAP2K3 PE=1 SV=2	MP2K3_HUMAN	MAP2K3	39 kDa	6	2	4	5	1.5
Guanine nucleotide-binding protein G(I)/G(S)/G(T) subunit beta-2 OS=Homo sapiens (Human) OX=9606 GN=GNB2 PE=1 SV=3	GBB2_HUMAN	GNB2	37 kDa	6	3	4	5	1.5
Segment polarity protein dishevelled homolog DVL-2 OS=Homo sapiens (Human) OX=9606 GN=DVL2 PE=1 SV=1	DVL2_HUMAN	DVL2	79 kDa	6	3	4	5	1.5
Low molecular weight phosphotyrosine protein phosphatase OS=Homo sapiens (Human) OX=9606 GN=ACP1 PE=1 SV=3	PPAC_HUMAN	ACP1	18 kDa	6	4	4	5	1.5
ADP-ribosylation factor 1 OS=Homo sapiens (Human) OX=9606 GN=ARF1 PE=1 SV=2	ARF1_HUMAN	ARF1	21 kDa	6	5	4	5	1.5
DNA polymerase alpha subunit B OS=Homo sapiens (Human) OX=9606 GN=POLA2 PE=1 SV=2	DPOA2_HUMAN	POLA2	66 kDa	6	4	4	6	1.5
G-rich sequence factor 1 OS=Homo sapiens (Human) OX=9606 GN=GRSF1 PE=1 SV=3	GRSF1_HUMAN	GRSF1	53 kDa	6	7	4	6	1.5
Insulin-degrading enzyme OS=Homo sapiens (Human) OX=9606 GN=IDE PE=1 SV=4	IDE_HUMAN	IDE	118 kDa	6	1	4	7	1.5
DnaJ homolog subfamily C member 2 OS=Homo sapiens (Human) OX=9606 GN=DNAJC2 PE=1 SV=4	DNJC2_HUMAN	DNAJC2	72 kDa	6	4	4	8	1.5
Ribosomal RNA processing protein 1 homolog A OS=Homo sapiens (Human) OX=9606 GN=RRP1 PE=1 SV=1	RRP1_HUMAN	RRP1	53 kDa	6	4	5	3	1.2
YTH domain-containing family protein 2 OS=Homo sapiens (Human) OX=9606 GN=YTHDF2 PE=1 SV=2	YTHD2_HUMAN	YTHDF2	62 kDa	6	5	5	3	1.2
SWI/SNF-related matrix-associated actin-dependent regulator of chromatin subfamily B member 1 OS=Homo sapiens (Human) OX=9606 GN=SMARCB1 PE=1 SV=2	SNF5_HUMAN	SMARCB1	44 kDa	6	4	5	4	1.2
Protein pelota homolog OS=Homo sapiens (Human) OX=9606 GN=PELO PE=1 SV=2	PELO_HUMAN	PELO	43 kDa	6	2	5	5	1.2
ATP-dependent Clp protease ATP-binding subunit clpX-like, mitochondrial OS=Homo sapiens (Human) OX=9606 GN=CLPX PE=1 SV=2	CLPX_HUMAN	CLPX	69 kDa	6	3	5	5	1.2
N-alpha-acetyltransferase 40 OS=Homo sapiens (Human) OX=9606 GN=NAA40 PE=1 SV=1	NAA40_HUMAN	NAA40	27 kDa	6	3	5	5	1.2
40S ribosomal protein S12 OS=Homo sapiens (Human) OX=9606 GN=RPS12 PE=1 SV=3	RS12_HUMAN	RPS12	15 kDa	6	4	5	5	1.2
Heterogeneous nuclear ribonucleoprotein A1 OS=Homo sapiens (Human) OX=9606 GN=HNRNPA1 PE=1 SV=5	ROA1_HUMAN	HNRNPA1	39 kDa	6	5	5	5	1.2
Serine/threonine-protein kinase TBK1 OS=Homo sapiens (Human) OX=9606 GN=TBK1 PE=1 SV=1	TBK1_HUMAN	TBK1	84 kDa	6	3	5	6	1.2
Serine/threonine-protein phosphatase 2A 55 kDa regulatory subunit B alpha isoform OS=Homo sapiens (Human) OX=9606 GN=PPP2R2A PE=1 SV=1	2ABA_HUMAN	PPP2R2A	52 kDa	6	4	5	6	1.2
Translation initiation factor IF-2, mitochondrial OS=Homo sapiens (Human) OX=9606 GN=MTIF2 PE=1 SV=2	IF2M_HUMAN	MTIF2	81 kDa	6	4	5	6	1.2
Zinc finger protein 346 OS=Homo sapiens (Human) OX=9606 GN=ZNF346 PE=1 SV=1	ZN346_HUMAN	ZNF346	33 kDa	6	5	5	6	1.2
Serine/arginine-rich splicing factor 7 OS=Homo sapiens (Human) OX=9606 GN=SRSF7 PE=1 SV=1	SRSF7_HUMAN	SRSF7	27 kDa	6	6	5	6	1.2
E3 ubiquitin-protein ligase Midline-1 OS=Homo sapiens (Human) OX=9606 GN=MID1 PE=1 SV=1	TRI18_HUMAN	MID1	75 kDa	6	3	5	7	1.2
Eukaryotic initiation factor 4A-II OS=Homo sapiens (Human) OX=9606 GN=EIF4A2 PE=1 SV=2	IF4A2_HUMAN	EIF4A2	46 kDa	6	4	6	4	1
DnaJ homolog subfamily C member 10 OS=Homo sapiens (Human) OX=9606 GN=DNAJC10 PE=1 SV=2	DJC10_HUMAN	DNAJC10	91 kDa	6	1	6	5	1
DNA topoisomerase 3-beta-1 OS=Homo sapiens (Human) OX=9606 GN=TOP3B PE=1 SV=1	TOP3B_HUMAN	TOP3B	97 kDa	6	2	6	5	1
Cysteine and glycine-rich protein 2 OS=Homo sapiens (Human) OX=9606 GN=CSRP2 PE=1 SV=3	CSRP2_HUMAN	CSRP2	21 kDa	6	3	6	5	1
DDB1- and CUL4-associated factor 7 OS=Homo sapiens (Human) OX=9606 GN=DCAF7 PE=1 SV=1	DCAF7_HUMAN	DCAF7	39 kDa	6	5	6	6	1
Ribose-phosphate pyrophosphokinase 1 OS=Homo sapiens (Human) OX=9606 GN=PRPS1 PE=1 SV=2	PRPS1_HUMAN	PRPS1	35 kDa	6	6	6	6	1
Tubulin beta chain OS=Homo sapiens (Human) OX=9606 GN=TUBB PE=1 SV=2	TBB5_HUMAN	TUBB	50 kDa	6	8	6	6	1
Probable ATP-dependent RNA helicase DDX10 OS=Homo sapiens (Human) OX=9606 GN=DDX10 PE=1 SV=2	DDX10_HUMAN	DDX10	101 kDa	6	3	7	1	0.857143
Mitogen-activated protein kinase kinase kinase kinase 5 OS=Homo sapiens (Human) OX=9606 GN=MAP4K5 PE=1 SV=2	M4K5_HUMAN	MAP4K5	95 kDa	6	3	7	3	0.857143
Vitronectin OS=Homo sapiens (Human) OX=9606 GN=VTN PE=1 SV=1	VTNC_HUMAN	VTN	54 kDa	6	9	7	4	0.857143
EKC/KEOPS complex subunit TP53RK OS=Homo sapiens (Human) OX=9606 GN=TP53RK PE=1 SV=2	PRPK_HUMAN	TP53RK	28 kDa	6	5	7	6	0.857143
Nuclear pore complex protein Nup214 OS=Homo sapiens (Human) OX=9606 GN=NUP214 PE=1 SV=2	NU214_HUMAN	NUP214	214 kDa	6	5	7	6	0.857143
60S ribosomal protein L27 OS=Homo sapiens (Human) OX=9606 GN=RPL27 PE=1 SV=2	RL27_HUMAN	RPL27	16 kDa	6	6	7	6	0.857143
Eukaryotic translation initiation factor 5A-1 OS=Homo sapiens (Human) OX=9606 GN=EIF5A PE=1 SV=2	IF5A1_HUMAN	EIF5A	17 kDa	6	7	7	6	0.857143
Disco-interacting protein 2 homolog B OS=Homo sapiens (Human) OX=9606 GN=DIP2B PE=1 SV=3	DIP2B_HUMAN	DIP2B	171 kDa	6	5	7	7	0.857143
Transcriptional repressor protein YY1 OS=Homo sapiens (Human) OX=9606 GN=YY1 PE=1 SV=2	TYY1_HUMAN	YY1	45 kDa	6	6	7	7	0.857143
39S ribosomal protein L2, mitochondrial OS=Homo sapiens (Human) OX=9606 GN=MRPL2 PE=1 SV=2	RM02_HUMAN	MRPL2	33 kDa	6	7	7	7	0.857143
Methylosome subunit pICln OS=Homo sapiens (Human) OX=9606 GN=CLNS1A PE=1 SV=1	ICLN_HUMAN	CLNS1A	26 kDa	6	7	7	7	0.857143
Serine/arginine-rich splicing factor 3 OS=Homo sapiens (Human) OX=9606 GN=SRSF3 PE=1 SV=1	SRSF3_HUMAN	SRSF3	19 kDa	6	8	7	7	0.857143
39S ribosomal protein L9, mitochondrial OS=Homo sapiens (Human) OX=9606 GN=MRPL9 PE=1 SV=2	RM09_HUMAN	MRPL9	30 kDa	6	9	7	7	0.857143
U1 small nuclear ribonucleoprotein 70 kDa OS=Homo sapiens (Human) OX=9606 GN=SNRNP70 PE=1 SV=2	RU17_HUMAN	SNRNP70	52 kDa	6	9	7	7	0.857143
Nucleoprotein TPR OS=Homo sapiens (Human) OX=9606 GN=TPR PE=1 SV=3	TPR_HUMAN	TPR	267 kDa	6	14	7	7	0.857143
RNA-binding protein 25 OS=Homo sapiens (Human) OX=9606 GN=RBM25 PE=1 SV=3	RBM25_HUMAN	RBM25	100 kDa	6	9	7	9	0.857143
Probable helicase with zinc finger domain OS=Homo sapiens (Human) OX=9606 GN=HELZ PE=1 SV=2	HELZ_HUMAN	HELZ	219 kDa	6	3	8	5	0.75
pre-mRNA 3' end processing protein WDR33 OS=Homo sapiens (Human) OX=9606 GN=WDR33 PE=1 SV=2	WDR33_HUMAN	WDR33	146 kDa	6	4	8	5	0.75
Histone acetyltransferase KAT7 OS=Homo sapiens (Human) OX=9606 GN=KAT7 PE=1 SV=1	KAT7_HUMAN	KAT7	71 kDa	6	6	8	6	0.75
Cofilin-1 OS=Homo sapiens (Human) OX=9606 GN=CFL1 PE=1 SV=3	COF1_HUMAN	CFL1	19 kDa	6	10	8	6	0.75
DnaJ homolog subfamily A member 3, mitochondrial OS=Homo sapiens (Human) OX=9606 GN=DNAJA3 PE=1 SV=2	DNJA3_HUMAN	DNAJA3	52 kDa	6	6	8	7	0.75
Baculoviral IAP repeat-containing protein 6 OS=Homo sapiens (Human) OX=9606 GN=BIRC6 PE=1 SV=2	BIRC6_HUMAN	BIRC6	530 kDa	6	4	8	9	0.75
Probable ATP-dependent RNA helicase DDX31 OS=Homo sapiens (Human) OX=9606 GN=DDX31 PE=1 SV=2	DDX31_HUMAN	DDX31	94 kDa	6	5	9	5	0.666667
Kinesin-like protein KIFC1 OS=Homo sapiens (Human) OX=9606 GN=KIFC1 PE=1 SV=2	KIFC1_HUMAN	KIFC1	74 kDa	6	4	9	7	0.666667
Probable ATP-dependent RNA helicase DDX49 OS=Homo sapiens (Human) OX=9606 GN=DDX49 PE=1 SV=1	DDX49_HUMAN	DDX49	54 kDa	6	6	9	8	0.666667
Serine/threonine-protein kinase PAK 4 OS=Homo sapiens (Human) OX=9606 GN=PAK4 PE=1 SV=1	PAK4_HUMAN	PAK4	64 kDa	6	7	9	8	0.666667
RNA-binding protein 10 OS=Homo sapiens (Human) OX=9606 GN=RBM10 PE=1 SV=3	RBM10_HUMAN	RBM10	104 kDa	6	8	9	8	0.666667
39S ribosomal protein L4, mitochondrial OS=Homo sapiens (Human) OX=9606 GN=MRPL4 PE=1 SV=1	RM04_HUMAN	MRPL4	35 kDa	6	7	9	9	0.666667
ATP-dependent RNA helicase DDX51 OS=Homo sapiens (Human) OX=9606 GN=DDX51 PE=1 SV=3	DDX51_HUMAN	DDX51	72 kDa	6	7	9	10	0.666667
Chromosome alignment-maintaining phosphoprotein 1 OS=Homo sapiens (Human) OX=9606 GN=CHAMP1 PE=1 SV=2	CHAP1_HUMAN	CHAMP1	89 kDa	6	7	10	8	0.6
Nucleolar protein 6 OS=Homo sapiens (Human) OX=9606 GN=NOL6 PE=1 SV=2	NOL6_HUMAN	NOL6	128 kDa	6	5	10	9	0.6
Polycomb protein SUZ12 OS=Homo sapiens (Human) OX=9606 GN=SUZ12 PE=1 SV=3	SUZ12_HUMAN	SUZ12	83 kDa	6	8	10	10	0.6
(S.avidinii)	Streptavidin		17 kDa	6	9	10	10	0.6
RNA-binding protein NOB1 OS=Homo sapiens (Human) OX=9606 GN=NOB1 PE=1 SV=1	NOB1_HUMAN	NOB1	47 kDa	6	9	10	10	0.6
Microtubule-actin cross-linking factor 1, isoforms 1/2/3/5 OS=Homo sapiens (Human) OX=9606 GN=MACF1 PE=1 SV=4	MACF1_HUMAN	MACF1	838 kDa	6	4	11	8	0.545455
Serine/threonine-protein kinase RIO2 OS=Homo sapiens (Human) OX=9606 GN=RIOK2 PE=1 SV=2	RIOK2_HUMAN	RIOK2	63 kDa	6	9	13	10	0.461538
Zinc finger CCHC domain-containing protein 8 OS=Homo sapiens (Human) OX=9606 GN=ZCCHC8 PE=1 SV=2	ZCHC8_HUMAN	ZCCHC8	79 kDa	6	12	13	11	0.461538
Myosin-14 OS=Homo sapiens (Human) OX=9606 GN=MYH14 PE=1 SV=2	MYH14_HUMAN	MYH14	228 kDa	6	5	13	15	0.461538
Protein polybromo-1 OS=Homo sapiens (Human) OX=9606 GN=PBRM1 PE=1 SV=1	PB1_HUMAN	PBRM1	193 kDa	6	15	13	16	0.461538
Zinc finger CCCH domain-containing protein 7A OS=Homo sapiens (Human) OX=9606 GN=ZC3H7A PE=1 SV=1	Z3H7A_HUMAN	ZC3H7A	111 kDa	6	10	14	11	0.428571
Anaphase-promoting complex subunit 7 OS=Homo sapiens (Human) OX=9606 GN=ANAPC7 PE=1 SV=4	APC7_HUMAN	ANAPC7	67 kDa	5	0	0	0	5
AP-2 complex subunit beta OS=Homo sapiens (Human) OX=9606 GN=AP2B1 PE=1 SV=1	AP2B1_HUMAN	AP2B1	105 kDa	5	0	0	0	5
Cullin-associated NEDD8-dissociated protein 2 OS=Homo sapiens (Human) OX=9606 GN=CAND2 PE=1 SV=3	CAND2_HUMAN	CAND2	135 kDa	5	0	0	0	5
Cysteine desulfurase, mitochondrial OS=Homo sapiens (Human) OX=9606 GN=NFS1 PE=1 SV=3	NFS1_HUMAN	NFS1	50 kDa	5	0	0	0	5
Cysteine--tRNA ligase, cytoplasmic OS=Homo sapiens (Human) OX=9606 GN=CARS PE=1 SV=3	SYCC_HUMAN	CARS	85 kDa	5	0	0	0	5
Diphthine methyl ester synthase OS=Homo sapiens (Human) OX=9606 GN=DPH5 PE=1 SV=2	DPH5_HUMAN	DPH5	32 kDa	5	0	0	0	5
Eukaryotic translation initiation factor 3 subunit E OS=Homo sapiens (Human) OX=9606 GN=EIF3E PE=1 SV=1	EIF3E_HUMAN	EIF3E	52 kDa	5	0	0	0	5
GDP-fucose protein O-fucosyltransferase 1 OS=Homo sapiens (Human) OX=9606 GN=POFUT1 PE=1 SV=1	OFUT1_HUMAN	POFUT1	44 kDa	5	0	0	0	5
General transcription and DNA repair factor IIH helicase subunit XPD OS=Homo sapiens (Human) OX=9606 GN=ERCC2 PE=1 SV=1	ERCC2_HUMAN	ERCC2	87 kDa	5	0	0	0	5
L-2-hydroxyglutarate dehydrogenase, mitochondrial OS=Homo sapiens (Human) OX=9606 GN=L2HGDH PE=1 SV=3	L2HDH_HUMAN	L2HGDH	50 kDa	5	0	0	0	5
N-alpha-acetyltransferase 50 OS=Homo sapiens (Human) OX=9606 GN=NAA50 PE=1 SV=1	NAA50_HUMAN	NAA50	19 kDa	5	0	0	0	5
NEDD8-activating enzyme E1 catalytic subunit OS=Homo sapiens (Human) OX=9606 GN=UBA3 PE=1 SV=2	UBA3_HUMAN	UBA3	52 kDa	5	0	0	0	5
Negative elongation factor B OS=Homo sapiens (Human) OX=9606 GN=NELFB PE=1 SV=1	NELFB_HUMAN	NELFB	66 kDa	5	0	0	0	5
Origin recognition complex subunit 5 OS=Homo sapiens (Human) OX=9606 GN=ORC5 PE=1 SV=1	ORC5_HUMAN	ORC5	50 kDa	5	0	0	0	5
Phosphomevalonate kinase OS=Homo sapiens (Human) OX=9606 GN=PMVK PE=1 SV=3	PMVK_HUMAN	PMVK	22 kDa	5	0	0	0	5
Protein CIP2A OS=Homo sapiens (Human) OX=9606 GN=CIP2A PE=1 SV=2	CIP2A_HUMAN	CIP2A	102 kDa	5	0	0	0	5
Protein diaphanous homolog 3 OS=Homo sapiens (Human) OX=9606 GN=DIAPH3 PE=1 SV=4	DIAP3_HUMAN	DIAPH3	137 kDa	5	0	0	0	5
RNA helicase aquarius OS=Homo sapiens (Human) OX=9606 GN=AQR PE=1 SV=4	AQR_HUMAN	AQR	171 kDa	5	0	0	0	5
Sodium bicarbonate cotransporter 3 OS=Homo sapiens (Human) OX=9606 GN=SLC4A7 PE=1 SV=2	S4A7_HUMAN	SLC4A7	136 kDa	5	0	0	0	5
Sphingomyelin phosphodiesterase 4 OS=Homo sapiens (Human) OX=9606 GN=SMPD4 PE=1 SV=3	NSMA3_HUMAN	SMPD4	98 kDa	5	0	0	0	5
Talin-1 OS=Homo sapiens (Human) OX=9606 GN=TLN1 PE=1 SV=3	TLN1_HUMAN	TLN1	270 kDa	5	0	0	0	5
Transcription elongation factor SPT6 OS=Homo sapiens (Human) OX=9606 GN=SUPT6H PE=1 SV=2	SPT6H_HUMAN	SUPT6H	199 kDa	5	0	0	0	5
Transmembrane protein 11, mitochondrial OS=Homo sapiens (Human) OX=9606 GN=TMEM11 PE=1 SV=1	TMM11_HUMAN	TMEM11	22 kDa	5	0	0	0	5
Triokinase/FMN cyclase OS=Homo sapiens (Human) OX=9606 GN=TKFC PE=1 SV=2	TKFC_HUMAN	TKFC	59 kDa	5	0	0	0	5
Ubiquitin-like modifier-activating enzyme 6 OS=Homo sapiens (Human) OX=9606 GN=UBA6 PE=1 SV=1	UBA6_HUMAN	UBA6	118 kDa	5	0	0	0	5
Ubiquitin-like-conjugating enzyme ATG3 OS=Homo sapiens (Human) OX=9606 GN=ATG3 PE=1 SV=1	ATG3_HUMAN	ATG3	36 kDa	5	0	0	0	5
Utrophin OS=Homo sapiens (Human) OX=9606 GN=UTRN PE=1 SV=2	UTRO_HUMAN	UTRN	394 kDa	5	0	0	0	5
Vacuolar protein-sorting-associated protein 36 OS=Homo sapiens (Human) OX=9606 GN=VPS36 PE=1 SV=1	VPS36_HUMAN	VPS36	44 kDa	5	0	0	0	5
V-type proton ATPase catalytic subunit A OS=Homo sapiens (Human) OX=9606 GN=ATP6V1A PE=1 SV=2	VATA_HUMAN	ATP6V1A	68 kDa	5	0	0	0	5
Protein SCO1 homolog, mitochondrial OS=Homo sapiens (Human) OX=9606 GN=SCO1 PE=1 SV=1	SCO1_HUMAN	SCO1	34 kDa	5	1	0	0	5
Serine/threonine-protein phosphatase 5 OS=Homo sapiens (Human) OX=9606 GN=PPP5C PE=1 SV=1	PPP5_HUMAN	PPP5C	57 kDa	5	2	0	0	5
Trafficking protein particle complex subunit 11 OS=Homo sapiens (Human) OX=9606 GN=TRAPPC11 PE=1 SV=2	TPC11_HUMAN	TRAPPC11	129 kDa	5	0	0	1	5
Acetolactate synthase-like protein OS=Homo sapiens (Human) OX=9606 GN=ILVBL PE=1 SV=2	ILVBL_HUMAN	ILVBL	68 kDa	5	1	0	1	5
Peroxisomal multifunctional enzyme type 2 OS=Homo sapiens (Human) OX=9606 GN=HSD17B4 PE=1 SV=3	DHB4_HUMAN	HSD17B4	80 kDa	5	1	0	1	5
Translation initiation factor eIF-2B subunit epsilon OS=Homo sapiens (Human) OX=9606 GN=EIF2B5 PE=1 SV=3	EI2BE_HUMAN	EIF2B5	80 kDa	5	2	0	1	5
Hydroxysteroid dehydrogenase-like protein 2 OS=Homo sapiens (Human) OX=9606 GN=HSDL2 PE=1 SV=1	HSDL2_HUMAN	HSDL2	45 kDa	5	2	0	3	5
Far upstream element-binding protein 2 OS=Homo sapiens (Human) OX=9606 GN=KHSRP PE=1 SV=4	FUBP2_HUMAN	KHSRP	73 kDa	5	0	1	0	5
NHP2-like protein 1 OS=Homo sapiens (Human) OX=9606 GN=SNU13 PE=1 SV=3	NH2L1_HUMAN	SNU13	14 kDa	5	0	1	0	5
Serine hydroxymethyltransferase, cytosolic OS=Homo sapiens (Human) OX=9606 GN=SHMT1 PE=1 SV=1	GLYC_HUMAN	SHMT1	53 kDa	5	0	1	0	5
Cytosolic Fe-S cluster assembly factor NUBP2 OS=Homo sapiens (Human) OX=9606 GN=NUBP2 PE=1 SV=1	NUBP2_HUMAN	NUBP2	29 kDa	5	1	1	0	5
Eukaryotic translation initiation factor 3 subunit G OS=Homo sapiens (Human) OX=9606 GN=EIF3G PE=1 SV=2	EIF3G_HUMAN	EIF3G	36 kDa	5	2	1	0	5
Lamina-associated polypeptide 2, isoform alpha OS=Homo sapiens (Human) OX=9606 GN=TMPO PE=1 SV=2	LAP2A_HUMAN	TMPO	75 kDa	5	2	1	0	5
Cell division cycle protein 16 homolog OS=Homo sapiens (Human) OX=9606 GN=CDC16 PE=1 SV=2	CDC16_HUMAN	CDC16	72 kDa	5	0	1	1	5
Mitochondrial Rho GTPase 2 OS=Homo sapiens (Human) OX=9606 GN=RHOT2 PE=1 SV=2	MIRO2_HUMAN	RHOT2	68 kDa	5	0	1	1	5
Ubiquitin carboxyl-terminal hydrolase isozyme L3 OS=Homo sapiens (Human) OX=9606 GN=UCHL3 PE=1 SV=1	UCHL3_HUMAN	UCHL3	26 kDa	5	0	1	1	5
WD repeat-containing protein 41 OS=Homo sapiens (Human) OX=9606 GN=WDR41 PE=1 SV=3	WDR41_HUMAN	WDR41	52 kDa	5	0	1	1	5
Dual specificity protein kinase TTK OS=Homo sapiens (Human) OX=9606 GN=TTK PE=1 SV=2	TTK_HUMAN	TTK	97 kDa	5	1	1	1	5
Eukaryotic translation elongation factor 1 epsilon-1 OS=Homo sapiens (Human) OX=9606 GN=EEF1E1 PE=1 SV=1	MCA3_HUMAN	EEF1E1	20 kDa	5	1	1	1	5
Farnesyl pyrophosphate synthase OS=Homo sapiens (Human) OX=9606 GN=FDPS PE=1 SV=4	FPPS_HUMAN	FDPS	48 kDa	5	1	1	1	5
Lysophospholipase-like protein 1 OS=Homo sapiens (Human) OX=9606 GN=LYPLAL1 PE=1 SV=3	LYPL1_HUMAN	LYPLAL1	26 kDa	5	1	1	1	5
Protein disulfide-isomerase A5 OS=Homo sapiens (Human) OX=9606 GN=PDIA5 PE=1 SV=1	PDIA5_HUMAN	PDIA5	60 kDa	5	1	1	1	5
Septin-11 OS=Homo sapiens (Human) OX=9606 GN=SEPTIN11 PE=1 SV=3	SEP11_HUMAN	SEPTIN11	49 kDa	5	1	1	1	5
Septin-9 OS=Homo sapiens (Human) OX=9606 GN=SEPTIN9 PE=1 SV=2	SEPT9_HUMAN	SEPTIN9	65 kDa	5	1	1	1	5
Sorbitol dehydrogenase OS=Homo sapiens (Human) OX=9606 GN=SORD PE=1 SV=4	DHSO_HUMAN	SORD	38 kDa	5	1	1	1	5
Tyrosine-protein phosphatase non-receptor type 13 OS=Homo sapiens (Human) OX=9606 GN=PTPN13 PE=1 SV=2	PTN13_HUMAN	PTPN13	277 kDa	5	1	1	1	5
Vacuolar protein sorting-associated protein VTA1 homolog OS=Homo sapiens (Human) OX=9606 GN=VTA1 PE=1 SV=1	VTA1_HUMAN	VTA1	34 kDa	5	1	1	1	5
Methionine adenosyltransferase 2 subunit beta OS=Homo sapiens (Human) OX=9606 GN=MAT2B PE=1 SV=1	MAT2B_HUMAN	MAT2B	38 kDa	5	2	1	1	5
NADH dehydrogenase [ubiquinone] 1 alpha subcomplex subunit 13 OS=Homo sapiens (Human) OX=9606 GN=NDUFA13 PE=1 SV=3	NDUAD_HUMAN	NDUFA13	17 kDa	5	2	1	1	5
NADPH--cytochrome P450 reductase OS=Homo sapiens (Human) OX=9606 GN=POR PE=1 SV=2	NCPR_HUMAN	POR	77 kDa	5	2	1	1	5
PHD finger-like domain-containing protein 5A OS=Homo sapiens (Human) OX=9606 GN=PHF5A PE=1 SV=1	PHF5A_HUMAN	PHF5A	12 kDa	5	2	1	1	5
NADH-cytochrome b5 reductase 1 OS=Homo sapiens (Human) OX=9606 GN=CYB5R1 PE=1 SV=1	NB5R1_HUMAN	CYB5R1	34 kDa	5	1	1	2	5
Zinc finger and BTB domain-containing protein 10 OS=Homo sapiens (Human) OX=9606 GN=ZBTB10 PE=1 SV=2	ZBT10_HUMAN	ZBTB10	95 kDa	5	1	1	2	5
Actin-related protein 2/3 complex subunit 1B OS=Homo sapiens (Human) OX=9606 GN=ARPC1B PE=1 SV=3	ARC1B_HUMAN	ARPC1B	41 kDa	5	2	1	2	5
Pre-mRNA-splicing factor 38A OS=Homo sapiens (Human) OX=9606 GN=PRPF38A PE=1 SV=1	PR38A_HUMAN	PRPF38A	37 kDa	5	2	1	2	5
S-phase kinase-associated protein 2 OS=Homo sapiens (Human) OX=9606 GN=SKP2 PE=1 SV=2	SKP2_HUMAN	SKP2	48 kDa	5	2	1	2	5
Hypoxia up-regulated protein 1 OS=Homo sapiens (Human) OX=9606 GN=HYOU1 PE=1 SV=1	HYOU1_HUMAN	HYOU1	111 kDa	5	6	1	2	5
Eukaryotic translation initiation factor 4E OS=Homo sapiens (Human) OX=9606 GN=EIF4E PE=1 SV=2	IF4E_HUMAN	EIF4E	25 kDa	5	3	1	3	5
Guanine nucleotide-binding protein G(I)/G(S)/G(T) subunit beta-1 OS=Homo sapiens (Human) OX=9606 GN=GNB1 PE=1 SV=3	GBB1_HUMAN	GNB1	37 kDa	5	3	1	3	5
Kinesin-like protein KIF2C OS=Homo sapiens (Human) OX=9606 GN=KIF2C PE=1 SV=2	KIF2C_HUMAN	KIF2C	81 kDa	5	0	1	4	5
Histone PARylation factor 1 OS=Homo sapiens (Human) OX=9606 GN=HPF1 PE=1 SV=2	HPF1_HUMAN	HPF1	39 kDa	5	0	2	0	2.5
Transcription elongation factor SPT5 OS=Homo sapiens (Human) OX=9606 GN=SUPT5H PE=1 SV=1	SPT5H_HUMAN	SUPT5H	121 kDa	5	0	2	0	2.5
5'-AMP-activated protein kinase catalytic subunit alpha-1 OS=Homo sapiens (Human) OX=9606 GN=PRKAA1 PE=1 SV=4	AAPK1_HUMAN	PRKAA1	64 kDa	5	1	2	1	2.5
Guanine nucleotide-binding protein G(i) subunit alpha OS=Homo sapiens (Human) OX=9606 GN=GNAI3 PE=1 SV=3	GNAI3_HUMAN	GNAI3	41 kDa	5	1	2	1	2.5
Ribosome-releasing factor 2, mitochondrial OS=Homo sapiens (Human) OX=9606 GN=GFM2 PE=1 SV=1	RRF2M_HUMAN	GFM2	87 kDa	5	1	2	1	2.5
Rac GTPase-activating protein 1 OS=Homo sapiens (Human) OX=9606 GN=RACGAP1 PE=1 SV=1	RGAP1_HUMAN	RACGAP1	71 kDa	5	1	2	2	2.5
Signal transducer and activator of transcription 3 OS=Homo sapiens (Human) OX=9606 GN=STAT3 PE=1 SV=2	STAT3_HUMAN	STAT3	88 kDa	5	2	2	2	2.5
Integrator complex subunit 4 OS=Homo sapiens (Human) OX=9606 GN=INTS4 PE=1 SV=2	INT4_HUMAN	INTS4	108 kDa	5	1	2	3	2.5
Interferon-induced protein with tetratricopeptide repeats 5 OS=Homo sapiens (Human) OX=9606 GN=IFIT5 PE=1 SV=1	IFIT5_HUMAN	IFIT5	56 kDa	5	2	2	3	2.5
Mitochondrial carnitine/acylcarnitine carrier protein OS=Homo sapiens (Human) OX=9606 GN=SLC25A20 PE=1 SV=1	MCAT_HUMAN	SLC25A20	33 kDa	5	2	2	3	2.5
NEDD8-conjugating enzyme Ubc12 OS=Homo sapiens (Human) OX=9606 GN=UBE2M PE=1 SV=1	UBC12_HUMAN	UBE2M	21 kDa	5	2	2	3	2.5
Nucleoplasmin-3 OS=Homo sapiens (Human) OX=9606 GN=NPM3 PE=1 SV=3	NPM3_HUMAN	NPM3	19 kDa	5	2	2	3	2.5
Aspartyl/asparaginyl beta-hydroxylase OS=Homo sapiens (Human) OX=9606 GN=ASPH PE=1 SV=3	ASPH_HUMAN	ASPH	86 kDa	5	3	2	3	2.5
WD repeat-containing protein 61 OS=Homo sapiens (Human) OX=9606 GN=WDR61 PE=1 SV=1	WDR61_HUMAN	WDR61	34 kDa	5	3	2	3	2.5
Pre-mRNA cleavage complex 2 protein Pcf11 OS=Homo sapiens (Human) OX=9606 GN=PCF11 PE=1 SV=3	PCF11_HUMAN	PCF11	173 kDa	5	2	2	4	2.5
Guanine nucleotide-binding protein G(s) subunit alpha isoforms XLas OS=Homo sapiens (Human) OX=9606 GN=GNAS PE=1 SV=2	GNAS1_HUMAN	GNAS	111 kDa	5	1	3	0	1.66667
Prolyl endopeptidase-like OS=Homo sapiens (Human) OX=9606 GN=PREPL PE=1 SV=1	PPCEL_HUMAN	PREPL	84 kDa	5	1	3	1	1.66667
GTP-binding protein SAR1a OS=Homo sapiens (Human) OX=9606 GN=SAR1A PE=1 SV=1	SAR1A_HUMAN	SAR1A	22 kDa	5	2	3	1	1.66667
Pre-mRNA-splicing factor RBM22 OS=Homo sapiens (Human) OX=9606 GN=RBM22 PE=1 SV=1	RBM22_HUMAN	RBM22	47 kDa	5	0	3	2	1.66667
1-phosphatidylinositol 4,5-bisphosphate phosphodiesterase gamma-2 OS=Homo sapiens (Human) OX=9606 GN=PLCG2 PE=1 SV=4	PLCG2_HUMAN	PLCG2	148 kDa	5	1	3	2	1.66667
39S ribosomal protein S18a, mitochondrial OS=Homo sapiens (Human) OX=9606 GN=MRPS18A PE=1 SV=1	RT18A_HUMAN	MRPS18A	22 kDa	5	2	3	2	1.66667
Multifunctional methyltransferase subunit TRM112-like protein OS=Homo sapiens (Human) OX=9606 GN=TRMT112 PE=1 SV=1	TR112_HUMAN	TRMT112	14 kDa	5	2	3	2	1.66667
Mitotic spindle assembly checkpoint protein MAD2A OS=Homo sapiens (Human) OX=9606 GN=MAD2L1 PE=1 SV=1	MD2L1_HUMAN	MAD2L1	24 kDa	5	3	3	2	1.66667
Exosome complex component RRP45 OS=Homo sapiens (Human) OX=9606 GN=EXOSC9 PE=1 SV=3	EXOS9_HUMAN	EXOSC9	49 kDa	5	4	3	2	1.66667
RNA pseudouridylate synthase domain-containing protein 2 OS=Homo sapiens (Human) OX=9606 GN=RPUSD2 PE=1 SV=2	RUSD2_HUMAN	RPUSD2	61 kDa	5	1	3	3	1.66667
39S ribosomal protein L43, mitochondrial OS=Homo sapiens (Human) OX=9606 GN=MRPL43 PE=1 SV=1	RM43_HUMAN	MRPL43	23 kDa	5	3	3	3	1.66667
Myelin expression factor 2 OS=Homo sapiens (Human) OX=9606 GN=MYEF2 PE=1 SV=3	MYEF2_HUMAN	MYEF2	64 kDa	5	3	3	3	1.66667
Ras-related protein Rab-11A OS=Homo sapiens (Human) OX=9606 GN=RAB11A PE=1 SV=3	RB11A_HUMAN (+1)	RAB11A	24 kDa	5	3	3	3	1.66667
Translational activator of cytochrome c oxidase 1 OS=Homo sapiens (Human) OX=9606 GN=TACO1 PE=1 SV=1	TACO1_HUMAN	TACO1	32 kDa	5	3	3	3	1.66667
Splicing factor 1 OS=Homo sapiens (Human) OX=9606 GN=SF1 PE=1 SV=4	SF01_HUMAN	SF1	68 kDa	5	4	3	3	1.66667
Macrophage migration inhibitory factor OS=Homo sapiens (Human) OX=9606 GN=MIF PE=1 SV=4	MIF_HUMAN	MIF	12 kDa	5	6	3	3	1.66667
ADP-ribosylation factor-like protein 1 OS=Homo sapiens (Human) OX=9606 GN=ARL1 PE=1 SV=1	ARL1_HUMAN	ARL1	20 kDa	5	3	3	4	1.66667
39S ribosomal protein L23, mitochondrial OS=Homo sapiens (Human) OX=9606 GN=MRPL23 PE=1 SV=1	RM23_HUMAN	MRPL23	18 kDa	5	4	3	4	1.66667
Small nuclear ribonucleoprotein Sm D3 OS=Homo sapiens (Human) OX=9606 GN=SNRPD3 PE=1 SV=1	SMD3_HUMAN	SNRPD3	14 kDa	5	5	3	4	1.66667
Ubiquitin-40S ribosomal protein S27a OS=Homo sapiens (Human) OX=9606 GN=RPS27A PE=1 SV=2	RS27A_HUMAN	RPS27A	18 kDa	5	5	3	4	1.66667
Polyhomeotic-like protein 2 OS=Homo sapiens (Human) OX=9606 GN=PHC2 PE=1 SV=1	PHC2_HUMAN	PHC2	91 kDa	5	4	3	5	1.66667
Glycogen phosphorylase, brain form OS=Homo sapiens (Human) OX=9606 GN=PYGB PE=1 SV=5	PYGB_HUMAN	PYGB	97 kDa	5	0	4	2	1.25
Protein PAT1 homolog 1 OS=Homo sapiens (Human) OX=9606 GN=PATL1 PE=1 SV=2	PATL1_HUMAN	PATL1	87 kDa	5	3	4	2	1.25
Protein FAM91A1 OS=Homo sapiens (Human) OX=9606 GN=FAM91A1 PE=1 SV=3	F91A1_HUMAN	FAM91A1	94 kDa	5	1	4	3	1.25
TAF6-like RNA polymerase II p300/CBP-associated factor-associated factor 65 kDa subunit 6L OS=Homo sapiens (Human) OX=9606 GN=TAF6L PE=1 SV=1	TAF6L_HUMAN	TAF6L	68 kDa	5	2	4	3	1.25
Histidine triad nucleotide-binding protein 1 OS=Homo sapiens (Human) OX=9606 GN=HINT1 PE=1 SV=2	HINT1_HUMAN	HINT1	14 kDa	5	4	4	3	1.25
28S ribosomal protein S24, mitochondrial OS=Homo sapiens (Human) OX=9606 GN=MRPS24 PE=1 SV=1	RT24_HUMAN	MRPS24	19 kDa	5	2	4	4	1.25
DNA-directed RNA polymerases I, II, and III subunit RPABC3 OS=Homo sapiens (Human) OX=9606 GN=POLR2H PE=1 SV=4	RPAB3_HUMAN	POLR2H	17 kDa	5	3	4	4	1.25
G-protein coupled receptor-associated sorting protein 2 OS=Homo sapiens (Human) OX=9606 GN=GPRASP2 PE=1 SV=1	GASP2_HUMAN	GPRASP2	94 kDa	5	3	4	4	1.25
40S ribosomal protein S25 OS=Homo sapiens (Human) OX=9606 GN=RPS25 PE=1 SV=1	RS25_HUMAN	RPS25	14 kDa	5	4	4	4	1.25
Casein kinase II subunit beta OS=Homo sapiens (Human) OX=9606 GN=CSNK2B PE=1 SV=1	CSK2B_HUMAN	CSNK2B	25 kDa	5	4	4	4	1.25
Small nuclear ribonucleoprotein Sm D1 OS=Homo sapiens (Human) OX=9606 GN=SNRPD1 PE=1 SV=1	SMD1_HUMAN	SNRPD1	13 kDa	5	4	4	4	1.25
ATPase family AAA domain-containing protein 2 OS=Homo sapiens (Human) OX=9606 GN=ATAD2 PE=1 SV=1	ATAD2_HUMAN	ATAD2	159 kDa	5	2	4	5	1.25
Prostaglandin E synthase 3 OS=Homo sapiens (Human) OX=9606 GN=PTGES3 PE=1 SV=1	TEBP_HUMAN	PTGES3	19 kDa	5	2	4	5	1.25
Alpha-aminoadipic semialdehyde synthase, mitochondrial OS=Homo sapiens (Human) OX=9606 GN=AASS PE=1 SV=1	AASS_HUMAN	AASS	102 kDa	5	3	4	6	1.25
Twinfilin-1 OS=Homo sapiens (Human) OX=9606 GN=TWF1 PE=1 SV=3	TWF1_HUMAN	TWF1	40 kDa	5	3	4	6	1.25
DNA fragmentation factor subunit beta OS=Homo sapiens (Human) OX=9606 GN=DFFB PE=1 SV=1	DFFB_HUMAN	DFFB	39 kDa	5	3	5	2	1
Core histone macro-H2A.2 OS=Homo sapiens (Human) OX=9606 GN=H2AFY2 PE=1 SV=3	H2AW_HUMAN	H2AFY2	40 kDa	5	2	5	3	1
Thymidylate synthase OS=Homo sapiens (Human) OX=9606 GN=TYMS PE=1 SV=3	TYSY_HUMAN	TYMS	36 kDa	5	2	5	3	1
BRCA2 and CDKN1A-interacting protein OS=Homo sapiens (Human) OX=9606 GN=BCCIP PE=1 SV=1	BCCIP_HUMAN	BCCIP	36 kDa	5	3	5	4	1
Vacuolar protein sorting-associated protein 26A OS=Homo sapiens (Human) OX=9606 GN=VPS26A PE=1 SV=2	VP26A_HUMAN	VPS26A	38 kDa	5	0	5	5	1
NF-X1-type zinc finger protein NFXL1 OS=Homo sapiens (Human) OX=9606 GN=NFXL1 PE=1 SV=2	NFXL1_HUMAN	NFXL1	101 kDa	5	4	5	5	1
H/ACA ribonucleoprotein complex subunit DKC1 OS=Homo sapiens (Human) OX=9606 GN=DKC1 PE=1 SV=3	DKC1_HUMAN	DKC1	58 kDa	5	6	5	5	1
Proteasome inhibitor PI31 subunit OS=Homo sapiens (Human) OX=9606 GN=PSMF1 PE=1 SV=2	PSMF1_HUMAN	PSMF1	30 kDa	5	5	5	6	1
Zinc finger protein 281 OS=Homo sapiens (Human) OX=9606 GN=ZNF281 PE=1 SV=1	ZN281_HUMAN	ZNF281	97 kDa	5	4	5	7	1
Ribonuclease P protein subunit p30 OS=Homo sapiens (Human) OX=9606 GN=RPP30 PE=1 SV=1	RPP30_HUMAN	RPP30	29 kDa	5	5	5	7	1
Something about silencing protein 10 OS=Homo sapiens (Human) OX=9606 GN=UTP3 PE=1 SV=1	SAS10_HUMAN	UTP3	55 kDa	5	3	6	4	0.833333
Mitogen-activated protein kinase kinase kinase kinase 4 OS=Homo sapiens (Human) OX=9606 GN=MAP4K4 PE=1 SV=2	M4K4_HUMAN	MAP4K4	142 kDa	5	4	6	4	0.833333
Ribonuclease P protein subunit p29 OS=Homo sapiens (Human) OX=9606 GN=POP4 PE=1 SV=2	RPP29_HUMAN	POP4	25 kDa	5	4	6	5	0.833333
40S ribosomal protein S17 OS=Homo sapiens (Human) OX=9606 GN=RPS17 PE=1 SV=2	RS17_HUMAN	RPS17	16 kDa	5	6	6	6	0.833333
Cell division control protein 45 homolog OS=Homo sapiens (Human) OX=9606 GN=CDC45 PE=1 SV=1	CDC45_HUMAN	CDC45	66 kDa	5	6	6	6	0.833333
Myosin light polypeptide 6 OS=Homo sapiens (Human) OX=9606 GN=MYL6 PE=1 SV=2	MYL6_HUMAN	MYL6	17 kDa	5	7	6	6	0.833333
SRSF protein kinase 1 OS=Homo sapiens (Human) OX=9606 GN=SRPK1 PE=1 SV=2	SRPK1_HUMAN	SRPK1	74 kDa	5	7	6	7	0.833333
RPA-related protein RADX OS=Homo sapiens (Human) OX=9606 GN=RADX PE=1 SV=2	RADX_HUMAN	RADX	98 kDa	5	2	6	9	0.833333
ATP-dependent DNA helicase Q4 OS=Homo sapiens (Human) OX=9606 GN=RECQL4 PE=1 SV=2	RECQ4_HUMAN	RECQL4	133 kDa	5	0	7	2	0.714286
Zinc finger protein 280C OS=Homo sapiens (Human) OX=9606 GN=ZNF280C PE=1 SV=1	Z280C_HUMAN	ZNF280C	83 kDa	5	4	7	6	0.714286
60S ribosomal protein L34 OS=Homo sapiens (Human) OX=9606 GN=RPL34 PE=1 SV=3	RL34_HUMAN	RPL34	13 kDa	5	6	7	6	0.714286
Centrosomal protein of 78 kDa OS=Homo sapiens (Human) OX=9606 GN=CEP78 PE=1 SV=1	CEP78_HUMAN	CEP78	76 kDa	5	1	8	4	0.625
Protein kinase C iota type OS=Homo sapiens (Human) OX=9606 GN=PRKCI PE=1 SV=2	KPCI_HUMAN	PRKCI	68 kDa	5	4	8	6	0.625
E3 ISG15--protein ligase HERC5 OS=Homo sapiens (Human) OX=9606 GN=HERC5 PE=1 SV=2	HERC5_HUMAN	HERC5	117 kDa	5	4	8	8	0.625
Ubiquitin carboxyl-terminal hydrolase 16 OS=Homo sapiens (Human) OX=9606 GN=USP16 PE=1 SV=1	UBP16_HUMAN	USP16	94 kDa	5	8	8	8	0.625
RING-type E3 ubiquitin-protein ligase PPIL2 OS=Homo sapiens (Human) OX=9606 GN=PPIL2 PE=1 SV=1	PPIL2_HUMAN	PPIL2	59 kDa	5	4	8	9	0.625
Zinc finger MYM-type protein 2 OS=Homo sapiens (Human) OX=9606 GN=ZMYM2 PE=1 SV=1	ZMYM2_HUMAN	ZMYM2	155 kDa	5	4	8	9	0.625
Cell growth-regulating nucleolar protein OS=Homo sapiens (Human) OX=9606 GN=LYAR PE=1 SV=2	LYAR_HUMAN	LYAR	44 kDa	5	8	10	8	0.5
Protein KRI1 homolog OS=Homo sapiens (Human) OX=9606 GN=KRI1 PE=1 SV=3	KRI1_HUMAN	KRI1	83 kDa	5	10	10	8	0.5
G patch domain-containing protein 4 OS=Homo sapiens (Human) OX=9606 GN=GPATCH4 PE=1 SV=2	GPTC4_HUMAN	GPATCH4	50 kDa	5	6	10	10	0.5
Cytoskeleton-associated protein 4 OS=Homo sapiens (Human) OX=9606 GN=CKAP4 PE=1 SV=2	CKAP4_HUMAN	CKAP4	66 kDa	5	12	11	10	0.454545
Proliferation marker protein Ki-67 OS=Homo sapiens (Human) OX=9606 GN=MKI67 PE=1 SV=2	KI67_HUMAN	MKI67	359 kDa	5	8	12	12	0.416667
Lamin-B1 OS=Homo sapiens (Human) OX=9606 GN=LMNB1 PE=1 SV=2	LMNB1_HUMAN	LMNB1	66 kDa	5	17	13	8	0.384615
Cell division cycle 5-like protein OS=Homo sapiens (Human) OX=9606 GN=CDC5L PE=1 SV=2	CDC5L_HUMAN	CDC5L	92 kDa	5	12	13	10	0.384615
Protein FAM98B OS=Homo sapiens (Human) OX=9606 GN=FAM98B PE=1 SV=2	FA98B_HUMAN	FAM98B	46 kDa	5	13	13	13	0.384615
[Pyruvate dehydrogenase (acetyl-transferring)] kinase isozyme 3, mitochondrial OS=Homo sapiens (Human) OX=9606 GN=PDK3 PE=1 SV=1	PDK3_HUMAN	PDK3	47 kDa	4	0	0	0	4
4F2 cell-surface antigen heavy chain OS=Homo sapiens (Human) OX=9606 GN=SLC3A2 PE=1 SV=3	4F2_HUMAN	SLC3A2	68 kDa	4	0	0	0	4
4'-phosphopantetheine phosphatase OS=Homo sapiens (Human) OX=9606 GN=PANK4 PE=1 SV=1	PANK4_HUMAN	PANK4	86 kDa	4	0	0	0	4
Actin-related protein 2/3 complex subunit 4 OS=Homo sapiens (Human) OX=9606 GN=ARPC4 PE=1 SV=3	ARPC4_HUMAN	ARPC4	20 kDa	4	0	0	0	4
Acylamino-acid-releasing enzyme OS=Homo sapiens (Human) OX=9606 GN=APEH PE=1 SV=4	ACPH_HUMAN	APEH	81 kDa	4	0	0	0	4
Alpha-actinin-1 OS=Homo sapiens (Human) OX=9606 GN=ACTN1 PE=1 SV=2	ACTN1_HUMAN	ACTN1	103 kDa	4	0	0	0	4
Aspartate aminotransferase, mitochondrial OS=Homo sapiens (Human) OX=9606 GN=GOT2 PE=1 SV=3	AATM_HUMAN	GOT2	48 kDa	4	0	0	0	4
Ataxin-10 OS=Homo sapiens (Human) OX=9606 GN=ATXN10 PE=1 SV=1	ATX10_HUMAN	ATXN10	53 kDa	4	0	0	0	4
ATP synthase subunit O, mitochondrial OS=Homo sapiens (Human) OX=9606 GN=ATP5PO PE=1 SV=1	ATPO_HUMAN	ATP5PO	23 kDa	4	0	0	0	4
Bifunctional methylenetetrahydrofolate dehydrogenase/cyclohydrolase, mitochondrial OS=Homo sapiens (Human) OX=9606 GN=MTHFD2 PE=1 SV=2	MTDC_HUMAN	MTHFD2	38 kDa	4	0	0	0	4
Cartilage-associated protein OS=Homo sapiens (Human) OX=9606 GN=CRTAP PE=1 SV=1	CRTAP_HUMAN	CRTAP	47 kDa	4	0	0	0	4
Dedicator of cytokinesis protein 1 OS=Homo sapiens (Human) OX=9606 GN=DOCK1 PE=1 SV=2	DOCK1_HUMAN	DOCK1	215 kDa	4	0	0	0	4
Dihydrolipoyllysine-residue succinyltransferase component of 2-oxoglutarate dehydrogenase complex, mitochondrial OS=Homo sapiens (Human) OX=9606 GN=DLST PE=1 SV=4	ODO2_HUMAN	DLST	49 kDa	4	0	0	0	4
DNA dC->dU-editing enzyme APOBEC-3C OS=Homo sapiens (Human) OX=9606 GN=APOBEC3C PE=1 SV=2	ABC3C_HUMAN	APOBEC3C	23 kDa	4	0	0	0	4
Dolichyl-phosphate beta-glucosyltransferase OS=Homo sapiens (Human) OX=9606 GN=ALG5 PE=1 SV=1	ALG5_HUMAN	ALG5	37 kDa	4	0	0	0	4
Dual specificity mitogen-activated protein kinase kinase 6 OS=Homo sapiens (Human) OX=9606 GN=MAP2K6 PE=1 SV=1	MP2K6_HUMAN	MAP2K6	37 kDa	4	0	0	0	4
Enoyl-CoA delta isomerase 2, mitochondrial OS=Homo sapiens (Human) OX=9606 GN=ECI2 PE=1 SV=4	ECI2_HUMAN	ECI2	44 kDa	4	0	0	0	4
Exocyst complex component 1 OS=Homo sapiens (Human) OX=9606 GN=EXOC1 PE=1 SV=4	EXOC1_HUMAN	EXOC1	102 kDa	4	0	0	0	4
Exocyst complex component 3 OS=Homo sapiens (Human) OX=9606 GN=EXOC3 PE=1 SV=3	EXOC3_HUMAN	EXOC3	86 kDa	4	0	0	0	4
F-box only protein 22 OS=Homo sapiens (Human) OX=9606 GN=FBXO22 PE=1 SV=1	FBX22_HUMAN	FBXO22	45 kDa	4	0	0	0	4
Glutaryl-CoA dehydrogenase, mitochondrial OS=Homo sapiens (Human) OX=9606 GN=GCDH PE=1 SV=1	GCDH_HUMAN	GCDH	48 kDa	4	0	0	0	4
Glutathione S-transferase omega-1 OS=Homo sapiens (Human) OX=9606 GN=GSTO1 PE=1 SV=2	GSTO1_HUMAN	GSTO1	28 kDa	4	0	0	0	4
Golgi-specific brefeldin A-resistance guanine nucleotide exchange factor 1 OS=Homo sapiens (Human) OX=9606 GN=GBF1 PE=1 SV=2	GBF1_HUMAN	GBF1	206 kDa	4	0	0	0	4
Helicase ARIP4 OS=Homo sapiens (Human) OX=9606 GN=RAD54L2 PE=1 SV=4	ARIP4_HUMAN	RAD54L2	163 kDa	4	0	0	0	4
Hsp90 co-chaperone Cdc37 OS=Homo sapiens (Human) OX=9606 GN=CDC37 PE=1 SV=1	CDC37_HUMAN	CDC37	44 kDa	4	0	0	0	4
Huntingtin OS=Homo sapiens (Human) OX=9606 GN=HTT PE=1 SV=2	HD_HUMAN	HTT	348 kDa	4	0	0	0	4
Integrator complex subunit 2 OS=Homo sapiens (Human) OX=9606 GN=INTS2 PE=1 SV=2	INT2_HUMAN	INTS2	134 kDa	4	0	0	0	4
Lariat debranching enzyme OS=Homo sapiens (Human) OX=9606 GN=DBR1 PE=1 SV=2	DBR1_HUMAN	DBR1	62 kDa	4	0	0	0	4
NADPH:adrenodoxin oxidoreductase, mitochondrial OS=Homo sapiens (Human) OX=9606 GN=FDXR PE=1 SV=3	ADRO_HUMAN	FDXR	54 kDa	4	0	0	0	4
Oxysterol-binding protein-related protein 8 OS=Homo sapiens (Human) OX=9606 GN=OSBPL8 PE=1 SV=3	OSBL8_HUMAN	OSBPL8	101 kDa	4	0	0	0	4
Peroxiredoxin-4 OS=Homo sapiens (Human) OX=9606 GN=PRDX4 PE=1 SV=1	PRDX4_HUMAN	PRDX4	31 kDa	4	0	0	0	4
Peroxiredoxin-5, mitochondrial OS=Homo sapiens (Human) OX=9606 GN=PRDX5 PE=1 SV=4	PRDX5_HUMAN	PRDX5	22 kDa	4	0	0	0	4
Proteasome subunit alpha type-7 OS=Homo sapiens (Human) OX=9606 GN=PSMA7 PE=1 SV=1	PSA7_HUMAN	PSMA7	28 kDa	4	0	0	0	4
Protein DENND6A OS=Homo sapiens (Human) OX=9606 GN=DENND6A PE=1 SV=1	DEN6A_HUMAN	DENND6A	70 kDa	4	0	0	0	4
Protein diaphanous homolog 2 OS=Homo sapiens (Human) OX=9606 GN=DIAPH2 PE=1 SV=1	DIAP2_HUMAN	DIAPH2	126 kDa	4	0	0	0	4
Rho GTPase-activating protein 17 OS=Homo sapiens (Human) OX=9606 GN=ARHGAP17 PE=1 SV=1	RHG17_HUMAN	ARHGAP17	95 kDa	4	0	0	0	4
RNA 3'-terminal phosphate cyclase-like protein OS=Homo sapiens (Human) OX=9606 GN=RCL1 PE=1 SV=3	RCL1_HUMAN	RCL1	41 kDa	4	0	0	0	4
RNA-binding protein Musashi homolog 1 OS=Homo sapiens (Human) OX=9606 GN=MSI1 PE=1 SV=1	MSI1H_HUMAN	MSI1	39 kDa	4	0	0	0	4
Serine/threonine-protein kinase mTOR OS=Homo sapiens (Human) OX=9606 GN=MTOR PE=1 SV=1	MTOR_HUMAN	MTOR	289 kDa	4	0	0	0	4
Serine--tRNA ligase, cytoplasmic OS=Homo sapiens (Human) OX=9606 GN=SARS PE=1 SV=3	SYSC_HUMAN	SARS	59 kDa	4	0	0	0	4
Spastin OS=Homo sapiens (Human) OX=9606 GN=SPAST PE=1 SV=1	SPAST_HUMAN	SPAST	67 kDa	4	0	0	0	4
Spermatogenesis-associated protein 5-like protein 1 OS=Homo sapiens (Human) OX=9606 GN=SPATA5L1 PE=1 SV=2	SPA5L_HUMAN	SPATA5L1	81 kDa	4	0	0	0	4
Synembryn-A OS=Homo sapiens (Human) OX=9606 GN=RIC8A PE=1 SV=3	RIC8A_HUMAN	RIC8A	60 kDa	4	0	0	0	4
Syntaxin-binding protein 1 OS=Homo sapiens (Human) OX=9606 GN=STXBP1 PE=1 SV=1	STXB1_HUMAN	STXBP1	68 kDa	4	0	0	0	4
Telomere length regulation protein TEL2 homolog OS=Homo sapiens (Human) OX=9606 GN=TELO2 PE=1 SV=2	TELO2_HUMAN	TELO2	92 kDa	4	0	0	0	4
Thyroid adenoma-associated protein OS=Homo sapiens (Human) OX=9606 GN=THADA PE=1 SV=1	THADA_HUMAN	THADA	220 kDa	4	0	0	0	4
Transcription factor Sp1 OS=Homo sapiens (Human) OX=9606 GN=SP1 PE=1 SV=3	SP1_HUMAN	SP1	81 kDa	4	0	0	0	4
Transportin-3 OS=Homo sapiens (Human) OX=9606 GN=TNPO3 PE=1 SV=3	TNPO3_HUMAN	TNPO3	104 kDa	4	0	0	0	4
Ubiquitin-conjugating enzyme E2 K OS=Homo sapiens (Human) OX=9606 GN=UBE2K PE=1 SV=3	UBE2K_HUMAN	UBE2K	22 kDa	4	0	0	0	4
Vacuolar protein sorting-associated protein 4A OS=Homo sapiens (Human) OX=9606 GN=VPS4A PE=1 SV=1	VPS4A_HUMAN	VPS4A	49 kDa	4	0	0	0	4
Vacuolar protein sorting-associated protein 51 homolog OS=Homo sapiens (Human) OX=9606 GN=VPS51 PE=1 SV=2	VPS51_HUMAN	VPS51	86 kDa	4	0	0	0	4
Vesicle-associated membrane protein 7 OS=Homo sapiens (Human) OX=9606 GN=VAMP7 PE=1 SV=3	VAMP7_HUMAN	VAMP7	25 kDa	4	0	0	0	4
V-type proton ATPase subunit H OS=Homo sapiens (Human) OX=9606 GN=ATP6V1H PE=1 SV=1	VATH_HUMAN	ATP6V1H	56 kDa	4	0	0	0	4
WASH complex subunit 5 OS=Homo sapiens (Human) OX=9606 GN=WASHC5 PE=1 SV=1	WASC5_HUMAN	WASHC5	134 kDa	4	0	0	0	4
6-phosphogluconolactonase OS=Homo sapiens (Human) OX=9606 GN=PGLS PE=1 SV=2	6PGL_HUMAN	PGLS	28 kDa	4	1	0	0	4
ATPase family AAA domain-containing protein 1 OS=Homo sapiens (Human) OX=9606 GN=ATAD1 PE=1 SV=1	ATAD1_HUMAN	ATAD1	41 kDa	4	1	0	0	4
dCTP pyrophosphatase 1 OS=Homo sapiens (Human) OX=9606 GN=DCTPP1 PE=1 SV=1	DCTP1_HUMAN	DCTPP1	19 kDa	4	1	0	0	4
ELMO domain-containing protein 2 OS=Homo sapiens (Human) OX=9606 GN=ELMOD2 PE=1 SV=1	ELMD2_HUMAN	ELMOD2	35 kDa	4	1	0	0	4
Glutamate--cysteine ligase regulatory subunit OS=Homo sapiens (Human) OX=9606 GN=GCLM PE=1 SV=1	GSH0_HUMAN	GCLM	31 kDa	4	1	0	0	4
Isocitrate dehydrogenase [NADP] cytoplasmic OS=Homo sapiens (Human) OX=9606 GN=IDH1 PE=1 SV=2	IDHC_HUMAN	IDH1	47 kDa	4	1	0	0	4
Malate dehydrogenase, mitochondrial OS=Homo sapiens (Human) OX=9606 GN=MDH2 PE=1 SV=3	MDHM_HUMAN	MDH2	36 kDa	4	1	0	0	4
Mitochondrial import receptor subunit TOM22 homolog OS=Homo sapiens (Human) OX=9606 GN=TOMM22 PE=1 SV=3	TOM22_HUMAN	TOMM22	16 kDa	4	1	0	0	4
NADH dehydrogenase [ubiquinone] iron-sulfur protein 8, mitochondrial OS=Homo sapiens (Human) OX=9606 GN=NDUFS8 PE=1 SV=1	NDUS8_HUMAN	NDUFS8	24 kDa	4	1	0	0	4
Pyridoxal phosphate phosphatase OS=Homo sapiens (Human) OX=9606 GN=PDXP PE=1 SV=2	PLPP_HUMAN	PDXP	32 kDa	4	1	0	0	4
RNA-binding protein Musashi homolog 2 OS=Homo sapiens (Human) OX=9606 GN=MSI2 PE=1 SV=1	MSI2H_HUMAN	MSI2	35 kDa	4	1	0	0	4
Transmembrane emp24 domain-containing protein 10 OS=Homo sapiens (Human) OX=9606 GN=TMED10 PE=1 SV=2	TMEDA_HUMAN	TMED10	25 kDa	4	1	0	0	4
40S ribosomal protein S5 OS=Homo sapiens (Human) OX=9606 GN=RPS5 PE=1 SV=4	RS5_HUMAN	RPS5	23 kDa	4	2	0	0	4
Malignant T-cell-amplified sequence 1 OS=Homo sapiens (Human) OX=9606 GN=MCTS1 PE=1 SV=1	MCTS1_HUMAN	MCTS1	21 kDa	4	2	0	0	4
Propionyl-CoA carboxylase beta chain, mitochondrial OS=Homo sapiens (Human) OX=9606 GN=PCCB PE=1 SV=3	PCCB_HUMAN	PCCB	58 kDa	4	3	0	0	4
Dedicator of cytokinesis protein 11 OS=Homo sapiens (Human) OX=9606 GN=DOCK11 PE=1 SV=2	DOC11_HUMAN	DOCK11	238 kDa	4	0	0	1	4
DNA damage-binding protein 1 OS=Homo sapiens (Human) OX=9606 GN=DDB1 PE=1 SV=1	DDB1_HUMAN	DDB1	127 kDa	4	0	0	1	4
TGF-beta-activated kinase 1 and MAP3K7-binding protein 1 OS=Homo sapiens (Human) OX=9606 GN=TAB1 PE=1 SV=1	TAB1_HUMAN	TAB1	55 kDa	4	0	0	1	4
Xaa-Pro aminopeptidase 1 OS=Homo sapiens (Human) OX=9606 GN=XPNPEP1 PE=1 SV=3	XPP1_HUMAN	XPNPEP1	70 kDa	4	0	0	1	4
Beta-2-syntrophin OS=Homo sapiens (Human) OX=9606 GN=SNTB2 PE=1 SV=1	SNTB2_HUMAN	SNTB2	58 kDa	4	1	0	1	4
Neutral amino acid transporter B(0) OS=Homo sapiens (Human) OX=9606 GN=SLC1A5 PE=1 SV=2	AAAT_HUMAN	SLC1A5	57 kDa	4	1	0	1	4
Signal peptidase complex subunit 3 OS=Homo sapiens (Human) OX=9606 GN=SPCS3 PE=1 SV=1	SPCS3_HUMAN	SPCS3	20 kDa	4	1	0	1	4
WASH complex subunit 4 OS=Homo sapiens (Human) OX=9606 GN=WASHC4 PE=1 SV=2	WASC4_HUMAN	WASHC4	136 kDa	4	1	0	1	4
BRISC and BRCA1-A complex member 2 OS=Homo sapiens (Human) OX=9606 GN=BABAM2 PE=1 SV=2	BABA2_HUMAN	BABAM2	44 kDa	4	2	0	1	4
Aspartyl aminopeptidase OS=Homo sapiens (Human) OX=9606 GN=DNPEP PE=1 SV=1	DNPEP_HUMAN	DNPEP	52 kDa	4	0	0	2	4
Amidophosphoribosyltransferase OS=Homo sapiens (Human) OX=9606 GN=PPAT PE=1 SV=1	PUR1_HUMAN	PPAT	57 kDa	4	1	0	2	4
Translation initiation factor eIF-2B subunit gamma OS=Homo sapiens (Human) OX=9606 GN=EIF2B3 PE=1 SV=1	EI2BG_HUMAN	EIF2B3	50 kDa	4	2	0	2	4
Transport and Golgi organization protein 1 homolog OS=Homo sapiens (Human) OX=9606 GN=MIA3 PE=1 SV=1	TGO1_HUMAN	MIA3	214 kDa	4	4	0	2	4
Probable asparagine--tRNA ligase, mitochondrial OS=Homo sapiens (Human) OX=9606 GN=NARS2 PE=1 SV=3	SYNM_HUMAN	NARS2	54 kDa	4	1	0	3	4
DNA-directed RNA polymerase II subunit RPB7 OS=Homo sapiens (Human) OX=9606 GN=POLR2G PE=1 SV=1	RPB7_HUMAN	POLR2G	19 kDa	4	1	0	4	4
39S ribosomal protein L51, mitochondrial OS=Homo sapiens (Human) OX=9606 GN=MRPL51 PE=1 SV=1	RM51_HUMAN	MRPL51	15 kDa	4	0	1	0	4
AP-3 complex subunit sigma-1 OS=Homo sapiens (Human) OX=9606 GN=AP3S1 PE=1 SV=1	AP3S1_HUMAN	AP3S1	22 kDa	4	0	1	0	4
Cytoplasmic FMR1-interacting protein 2 OS=Homo sapiens (Human) OX=9606 GN=CYFIP2 PE=1 SV=2	CYFP2_HUMAN	CYFIP2	148 kDa	4	0	1	0	4
Dehydrogenase/reductase SDR family member 7B OS=Homo sapiens (Human) OX=9606 GN=DHRS7B PE=1 SV=2	DRS7B_HUMAN	DHRS7B	35 kDa	4	0	1	0	4
Eukaryotic translation initiation factor 3 subunit H OS=Homo sapiens (Human) OX=9606 GN=EIF3H PE=1 SV=1	EIF3H_HUMAN	EIF3H	40 kDa	4	0	1	0	4
Intraflagellar transport protein 122 homolog OS=Homo sapiens (Human) OX=9606 GN=IFT122 PE=1 SV=2	IF122_HUMAN	IFT122	142 kDa	4	0	1	0	4
Mitochondrial intermediate peptidase OS=Homo sapiens (Human) OX=9606 GN=MIPEP PE=1 SV=2	MIPEP_HUMAN	MIPEP	81 kDa	4	0	1	0	4
Nuclear receptor coactivator 5 OS=Homo sapiens (Human) OX=9606 GN=NCOA5 PE=1 SV=2	NCOA5_HUMAN	NCOA5	66 kDa	4	0	1	0	4
Protein MEMO1 OS=Homo sapiens (Human) OX=9606 GN=MEMO1 PE=1 SV=1	MEMO1_HUMAN	MEMO1	34 kDa	4	0	1	0	4
cAMP-dependent protein kinase type I-alpha regulatory subunit OS=Homo sapiens (Human) OX=9606 GN=PRKAR1A PE=1 SV=1	KAP0_HUMAN	PRKAR1A	43 kDa	4	1	1	0	4
Erlin-1 OS=Homo sapiens (Human) OX=9606 GN=ERLIN1 PE=1 SV=2	ERLN1_HUMAN	ERLIN1	39 kDa	4	2	1	0	4
ADP-ribosylation factor 6 OS=Homo sapiens (Human) OX=9606 GN=ARF6 PE=1 SV=2	ARF6_HUMAN	ARF6	20 kDa	4	0	1	1	4
Flotillin-2 OS=Homo sapiens (Human) OX=9606 GN=FLOT2 PE=1 SV=2	FLOT2_HUMAN	FLOT2	47 kDa	4	0	1	1	4
N6-adenosine-methyltransferase catalytic subunit OS=Homo sapiens (Human) OX=9606 GN=METTL3 PE=1 SV=2	MTA70_HUMAN	METTL3	64 kDa	4	0	1	1	4
Regulator of nonsense transcripts 2 OS=Homo sapiens (Human) OX=9606 GN=UPF2 PE=1 SV=1	RENT2_HUMAN	UPF2	148 kDa	4	0	1	1	4
ATP synthase mitochondrial F1 complex assembly factor 1 OS=Homo sapiens (Human) OX=9606 GN=ATPAF1 PE=1 SV=1	ATPF1_HUMAN	ATPAF1	36 kDa	4	1	1	1	4
Catechol O-methyltransferase OS=Homo sapiens (Human) OX=9606 GN=COMT PE=1 SV=2	COMT_HUMAN	COMT	30 kDa	4	1	1	1	4
Cyclin-G-associated kinase OS=Homo sapiens (Human) OX=9606 GN=GAK PE=1 SV=2	GAK_HUMAN	GAK	143 kDa	4	1	1	1	4
DNA-directed RNA polymerase III subunit RPC4 OS=Homo sapiens (Human) OX=9606 GN=POLR3D PE=1 SV=2	RPC4_HUMAN	POLR3D	44 kDa	4	1	1	1	4
Glutamine amidotransferase-like class 1 domain-containing protein 3A, mitochondrial OS=Homo sapiens (Human) OX=9606 GN=GATD3A PE=1 SV=1	GAL3A_HUMAN (+1)	GATD3A	28 kDa	4	1	1	1	4
Ras GTPase-activating protein 1 OS=Homo sapiens (Human) OX=9606 GN=RASA1 PE=1 SV=1	RASA1_HUMAN	RASA1	116 kDa	4	1	1	1	4
Set1/Ash2 histone methyltransferase complex subunit ASH2 OS=Homo sapiens (Human) OX=9606 GN=ASH2L PE=1 SV=1	ASH2L_HUMAN	ASH2L	69 kDa	4	1	1	1	4
tRNA pseudouridine synthase A OS=Homo sapiens (Human) OX=9606 GN=PUS1 PE=1 SV=3	TRUA_HUMAN	PUS1	47 kDa	4	1	1	1	4
28S ribosomal protein S26, mitochondrial OS=Homo sapiens (Human) OX=9606 GN=MRPS26 PE=1 SV=1	RT26_HUMAN	MRPS26	24 kDa	4	2	1	1	4
ADP-ribosylation factor-like protein 2 OS=Homo sapiens (Human) OX=9606 GN=ARL2 PE=1 SV=4	ARL2_HUMAN	ARL2	21 kDa	4	2	1	1	4
DNA repair protein complementing XP-C cells OS=Homo sapiens (Human) OX=9606 GN=XPC PE=1 SV=4	XPC_HUMAN	XPC	106 kDa	4	2	1	1	4
Protein phosphatase methylesterase 1 OS=Homo sapiens (Human) OX=9606 GN=PPME1 PE=1 SV=3	PPME1_HUMAN	PPME1	42 kDa	4	2	1	1	4
ATP-binding cassette sub-family B member 7, mitochondrial OS=Homo sapiens (Human) OX=9606 GN=ABCB7 PE=1 SV=2	ABCB7_HUMAN	ABCB7	83 kDa	4	0	1	2	4
Phenylalanine--tRNA ligase, mitochondrial OS=Homo sapiens (Human) OX=9606 GN=FARS2 PE=1 SV=1	SYFM_HUMAN	FARS2	52 kDa	4	0	1	2	4
Procollagen-lysine,2-oxoglutarate 5-dioxygenase 1 OS=Homo sapiens (Human) OX=9606 GN=PLOD1 PE=1 SV=2	PLOD1_HUMAN	PLOD1	84 kDa	4	0	1	2	4
Cullin-2 OS=Homo sapiens (Human) OX=9606 GN=CUL2 PE=1 SV=2	CUL2_HUMAN	CUL2	87 kDa	4	1	1	2	4
Nuclear protein localization protein 4 homolog OS=Homo sapiens (Human) OX=9606 GN=NPLOC4 PE=1 SV=3	NPL4_HUMAN	NPLOC4	68 kDa	4	1	1	2	4
Putative methyltransferase C9orf114 OS=Homo sapiens (Human) OX=9606 GN=SPOUT1 PE=1 SV=3	CI114_HUMAN	SPOUT1	42 kDa	4	1	1	2	4
Ras-related protein Rab-8A OS=Homo sapiens (Human) OX=9606 GN=RAB8A PE=1 SV=1	RAB8A_HUMAN	RAB8A	24 kDa	4	2	1	2	4
FAST kinase domain-containing protein 5, mitochondrial OS=Homo sapiens (Human) OX=9606 GN=FASTKD5 PE=1 SV=1	FAKD5_HUMAN	FASTKD5	87 kDa	4	2	1	3	4
Protein 4.1 OS=Homo sapiens (Human) OX=9606 GN=EPB41 PE=1 SV=4	41_HUMAN	EPB41	97 kDa	4	2	1	3	4
E3 ubiquitin-protein transferase MAEA OS=Homo sapiens (Human) OX=9606 GN=MAEA PE=1 SV=1	MAEA_HUMAN	MAEA	45 kDa	4	2	1	5	4
Ufm1-specific protease 2 OS=Homo sapiens (Human) OX=9606 GN=UFSP2 PE=1 SV=3	UFSP2_HUMAN	UFSP2	53 kDa	4	0	2	0	2
Carboxymethylenebutenolidase homolog OS=Homo sapiens (Human) OX=9606 GN=CMBL PE=1 SV=1	CMBL_HUMAN	CMBL	28 kDa	4	2	2	0	2
DNA primase small subunit OS=Homo sapiens (Human) OX=9606 GN=PRIM1 PE=1 SV=1	PRI1_HUMAN	PRIM1	50 kDa	4	0	2	1	2
Vacuolar protein sorting-associated protein 13C OS=Homo sapiens (Human) OX=9606 GN=VPS13C PE=1 SV=1	VP13C_HUMAN	VPS13C	422 kDa	4	0	2	1	2
ATP-dependent RNA helicase DDX42 OS=Homo sapiens (Human) OX=9606 GN=DDX42 PE=1 SV=1	DDX42_HUMAN	DDX42	103 kDa	4	1	2	1	2
Short/branched chain specific acyl-CoA dehydrogenase, mitochondrial OS=Homo sapiens (Human) OX=9606 GN=ACADSB PE=1 SV=1	ACDSB_HUMAN	ACADSB	47 kDa	4	1	2	1	2
Muscleblind-like protein 1 OS=Homo sapiens (Human) OX=9606 GN=MBNL1 PE=1 SV=2	MBNL1_HUMAN	MBNL1	42 kDa	4	2	2	1	2
Chromobox protein homolog 3 OS=Homo sapiens (Human) OX=9606 GN=CBX3 PE=1 SV=4	CBX3_HUMAN	CBX3	21 kDa	4	4	2	1	2
Aprataxin OS=Homo sapiens (Human) OX=9606 GN=APTX PE=1 SV=2	APTX_HUMAN	APTX	41 kDa	4	0	2	2	2
Ras-related protein R-Ras2 OS=Homo sapiens (Human) OX=9606 GN=RRAS2 PE=1 SV=1	RRAS2_HUMAN	RRAS2	23 kDa	4	0	2	2	2
Replication protein A 32 kDa subunit OS=Homo sapiens (Human) OX=9606 GN=RPA2 PE=1 SV=1	RFA2_HUMAN	RPA2	29 kDa	4	0	2	2	2
tRNA (guanine-N(7)-)-methyltransferase non-catalytic subunit WDR4 OS=Homo sapiens (Human) OX=9606 GN=WDR4 PE=1 SV=2	WDR4_HUMAN	WDR4	45 kDa	4	0	2	2	2
39S ribosomal protein L10, mitochondrial OS=Homo sapiens (Human) OX=9606 GN=MRPL10 PE=1 SV=3	RM10_HUMAN	MRPL10	29 kDa	4	1	2	2	2
Digestive organ expansion factor homolog OS=Homo sapiens (Human) OX=9606 GN=DIEXF PE=1 SV=2	DIEXF_HUMAN	DIEXF	87 kDa	4	1	2	2	2
Golgi to ER traffic protein 4 homolog OS=Homo sapiens (Human) OX=9606 GN=GET4 PE=1 SV=1	GET4_HUMAN	GET4	37 kDa	4	1	2	2	2
Helicase SRCAP OS=Homo sapiens (Human) OX=9606 GN=SRCAP PE=1 SV=3	SRCAP_HUMAN	SRCAP	344 kDa	4	1	2	2	2
Metal-response element-binding transcription factor 2 OS=Homo sapiens (Human) OX=9606 GN=MTF2 PE=1 SV=3	MTF2_HUMAN	MTF2	67 kDa	4	1	2	2	2
Nuclear-interacting partner of ALK OS=Homo sapiens (Human) OX=9606 GN=ZC3HC1 PE=1 SV=1	NIPA_HUMAN	ZC3HC1	55 kDa	4	1	2	2	2
Ribose-phosphate pyrophosphokinase 2 OS=Homo sapiens (Human) OX=9606 GN=PRPS2 PE=1 SV=2	PRPS2_HUMAN	PRPS2	35 kDa	4	1	2	2	2
Ribonuclease P protein subunit p40 OS=Homo sapiens (Human) OX=9606 GN=RPP40 PE=1 SV=3	RPP40_HUMAN	RPP40	42 kDa	4	2	2	2	2
ADP/ATP translocase 3 OS=Homo sapiens (Human) OX=9606 GN=SLC25A6 PE=1 SV=4	ADT3_HUMAN	SLC25A6	33 kDa	4	3	2	2	2
Nuclear transport factor 2 OS=Homo sapiens (Human) OX=9606 GN=NUTF2 PE=1 SV=1	NTF2_HUMAN	NUTF2	14 kDa	4	3	2	2	2
SWI/SNF complex subunit SMARCC1 OS=Homo sapiens (Human) OX=9606 GN=SMARCC1 PE=1 SV=3	SMRC1_HUMAN	SMARCC1	123 kDa	4	4	2	2	2
Transducin-like enhancer protein 3 OS=Homo sapiens (Human) OX=9606 GN=TLE3 PE=1 SV=2	TLE3_HUMAN	TLE3	83 kDa	4	0	2	3	2
ADP/ATP translocase 1 OS=Homo sapiens (Human) OX=9606 GN=SLC25A4 PE=1 SV=4	ADT1_HUMAN	SLC25A4	33 kDa	4	1	2	3	2
Prolactin regulatory element-binding protein OS=Homo sapiens (Human) OX=9606 GN=PREB PE=1 SV=2	PREB_HUMAN	PREB	45 kDa	4	1	2	3	2
Ran-specific GTPase-activating protein OS=Homo sapiens (Human) OX=9606 GN=RANBP1 PE=1 SV=1	RANG_HUMAN	RANBP1	23 kDa	4	3	2	3	2
Intraflagellar transport protein 56 OS=Homo sapiens (Human) OX=9606 GN=TTC26 PE=2 SV=1	IFT56_HUMAN	TTC26	64 kDa	4	1	2	4	2
tRNA-dihydrouridine(20) synthase [NAD(P)+]-like OS=Homo sapiens (Human) OX=9606 GN=DUS2 PE=1 SV=1	DUS2L_HUMAN	DUS2	55 kDa	4	2	2	4	2
Rho-related GTP-binding protein RhoG OS=Homo sapiens (Human) OX=9606 GN=RHOG PE=1 SV=1	RHOG_HUMAN	RHOG	21 kDa	4	3	2	4	2
Serine/arginine-rich splicing factor 11 OS=Homo sapiens (Human) OX=9606 GN=SRSF11 PE=1 SV=1	SRS11_HUMAN	SRSF11	54 kDa	4	5	2	4	2
Ubiquitin-protein ligase E3A OS=Homo sapiens (Human) OX=9606 GN=UBE3A PE=1 SV=4	UBE3A_HUMAN	UBE3A	101 kDa	4	0	3	0	1.33333
RNA-binding protein 12B OS=Homo sapiens (Human) OX=9606 GN=RBM12B PE=1 SV=2	RB12B_HUMAN	RBM12B	118 kDa	4	1	3	1	1.33333
Serine/threonine-protein kinase 10 OS=Homo sapiens (Human) OX=9606 GN=STK10 PE=1 SV=1	STK10_HUMAN	STK10	112 kDa	4	2	3	1	1.33333
Surfeit locus protein 2 OS=Homo sapiens (Human) OX=9606 GN=SURF2 PE=1 SV=3	SURF2_HUMAN	SURF2	30 kDa	4	2	3	1	1.33333
Ankyrin repeat and KH domain-containing protein 1 OS=Homo sapiens (Human) OX=9606 GN=ANKHD1 PE=1 SV=1	ANKH1_HUMAN	ANKHD1	269 kDa	4	3	3	1	1.33333
Protein CMSS1 OS=Homo sapiens (Human) OX=9606 GN=CMSS1 PE=1 SV=2	CMS1_HUMAN	CMSS1	32 kDa	4	0	3	2	1.33333
FAST kinase domain-containing protein 2, mitochondrial OS=Homo sapiens (Human) OX=9606 GN=FASTKD2 PE=1 SV=1	FAKD2_HUMAN	FASTKD2	81 kDa	4	1	3	2	1.33333
39S ribosomal protein L16, mitochondrial OS=Homo sapiens (Human) OX=9606 GN=MRPL16 PE=1 SV=1	RM16_HUMAN	MRPL16	28 kDa	4	2	3	2	1.33333
C-terminal-binding protein 2 OS=Homo sapiens (Human) OX=9606 GN=CTBP2 PE=1 SV=1	CTBP2_HUMAN	CTBP2	49 kDa	4	2	3	2	1.33333
HMG domain-containing protein 4 OS=Homo sapiens (Human) OX=9606 GN=HMGXB4 PE=1 SV=2	HMGX4_HUMAN	HMGXB4	66 kDa	4	2	3	2	1.33333
Poly(A) RNA polymerase, mitochondrial OS=Homo sapiens (Human) OX=9606 GN=MTPAP PE=1 SV=1	PAPD1_HUMAN	MTPAP	66 kDa	4	2	3	2	1.33333
Proteasome subunit alpha type-5 OS=Homo sapiens (Human) OX=9606 GN=PSMA5 PE=1 SV=3	PSA5_HUMAN	PSMA5	26 kDa	4	3	3	2	1.33333
Serine/threonine-protein phosphatase PP1-alpha catalytic subunit OS=Homo sapiens (Human) OX=9606 GN=PPP1CA PE=1 SV=1	PP1A_HUMAN	PPP1CA	38 kDa	4	3	3	2	1.33333
Elongin-C OS=Homo sapiens (Human) OX=9606 GN=ELOC PE=1 SV=1	ELOC_HUMAN	ELOC	12 kDa	4	4	3	2	1.33333
Kinesin-like protein KIF1A OS=Homo sapiens (Human) OX=9606 GN=KIF1A PE=1 SV=2	KIF1A_HUMAN	KIF1A	191 kDa	4	0	3	3	1.33333
Eukaryotic translation initiation factor 2D OS=Homo sapiens (Human) OX=9606 GN=EIF2D PE=1 SV=3	EIF2D_HUMAN	EIF2D	65 kDa	4	1	3	3	1.33333
Argininosuccinate synthase OS=Homo sapiens (Human) OX=9606 GN=ASS1 PE=1 SV=2	ASSY_HUMAN	ASS1	47 kDa	4	2	3	3	1.33333
HCLS1-associated protein X-1 OS=Homo sapiens (Human) OX=9606 GN=HAX1 PE=1 SV=2	HAX1_HUMAN	HAX1	32 kDa	4	2	3	3	1.33333
Histone deacetylase 2 OS=Homo sapiens (Human) OX=9606 GN=HDAC2 PE=1 SV=2	HDAC2_HUMAN	HDAC2	55 kDa	4	2	3	3	1.33333
Kinesin-like protein KIF14 OS=Homo sapiens (Human) OX=9606 GN=KIF14 PE=1 SV=1	KIF14_HUMAN	KIF14	186 kDa	4	2	3	3	1.33333
Calcium uptake protein 1, mitochondrial OS=Homo sapiens (Human) OX=9606 GN=MICU1 PE=1 SV=1	MICU1_HUMAN	MICU1	54 kDa	4	3	3	3	1.33333
DNA-directed RNA polymerases I, II, and III subunit RPABC5 OS=Homo sapiens (Human) OX=9606 GN=POLR2L PE=1 SV=1	RPAB5_HUMAN	POLR2L	8 kDa	4	3	3	3	1.33333
Elongation factor 1-alpha 2 OS=Homo sapiens (Human) OX=9606 GN=EEF1A2 PE=1 SV=1	EF1A2_HUMAN	EEF1A2	50 kDa	4	3	3	3	1.33333
39S ribosomal protein L41, mitochondrial OS=Homo sapiens (Human) OX=9606 GN=MRPL41 PE=1 SV=1	RM41_HUMAN	MRPL41	15 kDa	4	4	3	3	1.33333
Zinc finger CCCH domain-containing protein 18 OS=Homo sapiens (Human) OX=9606 GN=ZC3H18 PE=1 SV=2	ZCH18_HUMAN	ZC3H18	106 kDa	4	3	3	4	1.33333
Echinoderm microtubule-associated protein-like 4 OS=Homo sapiens (Human) OX=9606 GN=EML4 PE=1 SV=3	EMAL4_HUMAN	EML4	109 kDa	4	4	3	8	1.33333
tRNA (uracil-5-)-methyltransferase homolog A OS=Homo sapiens (Human) OX=9606 GN=TRMT2A PE=1 SV=2	TRM2A_HUMAN	TRMT2A	69 kDa	4	0	4	2	1
Oxysterol-binding protein-related protein 3 OS=Homo sapiens (Human) OX=9606 GN=OSBPL3 PE=1 SV=1	OSBL3_HUMAN	OSBPL3	101 kDa	4	2	4	2	1
Structural maintenance of chromosomes protein 6 OS=Homo sapiens (Human) OX=9606 GN=SMC6 PE=1 SV=2	SMC6_HUMAN	SMC6	126 kDa	4	3	4	2	1
Protein DEK OS=Homo sapiens (Human) OX=9606 GN=DEK PE=1 SV=1	DEK_HUMAN	DEK	43 kDa	4	4	4	2	1
Protein SEC13 homolog OS=Homo sapiens (Human) OX=9606 GN=SEC13 PE=1 SV=3	SEC13_HUMAN	SEC13	36 kDa	4	2	4	3	1
La-related protein 4B OS=Homo sapiens (Human) OX=9606 GN=LARP4B PE=1 SV=3	LAR4B_HUMAN	LARP4B	81 kDa	4	4	4	3	1
39S ribosomal protein L21, mitochondrial OS=Homo sapiens (Human) OX=9606 GN=MRPL21 PE=1 SV=2	RM21_HUMAN	MRPL21	23 kDa	4	6	4	3	1
RING finger protein unkempt homolog OS=Homo sapiens (Human) OX=9606 GN=UNK PE=1 SV=2	UNK_HUMAN	UNK	88 kDa	4	1	4	4	1
28S ribosomal protein S16, mitochondrial OS=Homo sapiens (Human) OX=9606 GN=MRPS16 PE=1 SV=1	RT16_HUMAN	MRPS16	15 kDa	4	3	4	4	1
FAS-associated factor 1 OS=Homo sapiens (Human) OX=9606 GN=FAF1 PE=1 SV=2	FAF1_HUMAN	FAF1	74 kDa	4	3	4	4	1
Importin subunit alpha-5 OS=Homo sapiens (Human) OX=9606 GN=KPNA1 PE=1 SV=3	IMA5_HUMAN	KPNA1	60 kDa	4	3	4	4	1
Probable ATP-dependent RNA helicase DDX28 OS=Homo sapiens (Human) OX=9606 GN=DDX28 PE=1 SV=2	DDX28_HUMAN	DDX28	60 kDa	4	3	4	4	1
28S ribosomal protein S17, mitochondrial OS=Homo sapiens (Human) OX=9606 GN=MRPS17 PE=1 SV=1	RT17_HUMAN	MRPS17	15 kDa	4	4	4	4	1
60S ribosomal protein L37a OS=Homo sapiens (Human) OX=9606 GN=RPL37A PE=1 SV=2	RL37A_HUMAN	RPL37A	10 kDa	4	4	4	4	1
Ubiquitin-conjugating enzyme E2 S OS=Homo sapiens (Human) OX=9606 GN=UBE2S PE=1 SV=2	UBE2S_HUMAN	UBE2S	24 kDa	4	4	4	4	1
40S ribosomal protein S20 OS=Homo sapiens (Human) OX=9606 GN=RPS20 PE=1 SV=1	RS20_HUMAN	RPS20	13 kDa	4	5	4	4	1
RNA-binding protein EWS OS=Homo sapiens (Human) OX=9606 GN=EWSR1 PE=1 SV=1	EWS_HUMAN	EWSR1	68 kDa	4	5	4	4	1
Serine/threonine-protein phosphatase 6 catalytic subunit OS=Homo sapiens (Human) OX=9606 GN=PPP6C PE=1 SV=1	PPP6_HUMAN	PPP6C	35 kDa	4	3	4	5	1
TBC1 domain family member 15 OS=Homo sapiens (Human) OX=9606 GN=TBC1D15 PE=1 SV=2	TBC15_HUMAN	TBC1D15	79 kDa	4	1	5	3	0.8
Zinc finger protein 622 OS=Homo sapiens (Human) OX=9606 GN=ZNF622 PE=1 SV=1	ZN622_HUMAN	ZNF622	54 kDa	4	1	5	3	0.8
E2F-associated phosphoprotein OS=Homo sapiens (Human) OX=9606 GN=EAPP PE=1 SV=4	EAPP_HUMAN	EAPP	33 kDa	4	2	5	3	0.8
Transcriptional repressor p66-beta OS=Homo sapiens (Human) OX=9606 GN=GATAD2B PE=1 SV=1	P66B_HUMAN	GATAD2B	65 kDa	4	2	5	3	0.8
Synaptic functional regulator FMR1 OS=Homo sapiens (Human) OX=9606 GN=FMR1 PE=1 SV=1	FMR1_HUMAN	FMR1	71 kDa	4	5	5	3	0.8
Activating signal cointegrator 1 complex subunit 2 OS=Homo sapiens (Human) OX=9606 GN=ASCC2 PE=1 SV=3	ASCC2_HUMAN	ASCC2	86 kDa	4	1	5	4	0.8
39S ribosomal protein L28, mitochondrial OS=Homo sapiens (Human) OX=9606 GN=MRPL28 PE=1 SV=4	RM28_HUMAN	MRPL28	30 kDa	4	6	5	4	0.8
Acyl-CoA dehydrogenase family member 11 OS=Homo sapiens (Human) OX=9606 GN=ACAD11 PE=1 SV=3	ACD11_HUMAN	ACAD11	87 kDa	4	2	5	5	0.8
28S ribosomal protein S25, mitochondrial OS=Homo sapiens (Human) OX=9606 GN=MRPS25 PE=1 SV=1	RT25_HUMAN	MRPS25	20 kDa	4	3	5	5	0.8
Destrin OS=Homo sapiens (Human) OX=9606 GN=DSTN PE=1 SV=3	DEST_HUMAN	DSTN	19 kDa	4	3	5	5	0.8
Monocarboxylate transporter 1 OS=Homo sapiens (Human) OX=9606 GN=SLC16A1 PE=1 SV=3	MOT1_HUMAN	SLC16A1	54 kDa	4	3	5	5	0.8
DNA-directed RNA polymerases I, II, and III subunit RPABC1 OS=Homo sapiens (Human) OX=9606 GN=POLR2E PE=1 SV=4	RPAB1_HUMAN	POLR2E	25 kDa	4	4	5	5	0.8
Phosphoglucomutase-2 OS=Homo sapiens (Human) OX=9606 GN=PGM2 PE=1 SV=4	PGM2_HUMAN	PGM2	68 kDa	4	5	5	5	0.8
Methyl-CpG-binding domain protein 3 OS=Homo sapiens (Human) OX=9606 GN=MBD3 PE=1 SV=1	MBD3_HUMAN	MBD3	33 kDa	4	7	5	5	0.8
Nitric oxide synthase-interacting protein OS=Homo sapiens (Human) OX=9606 GN=NOSIP PE=1 SV=1	NOSIP_HUMAN	NOSIP	33 kDa	4	4	5	6	0.8
Ribosomal RNA-processing protein 8 OS=Homo sapiens (Human) OX=9606 GN=RRP8 PE=1 SV=2	RRP8_HUMAN	RRP8	51 kDa	4	6	5	7	0.8
28S ribosomal protein S31, mitochondrial OS=Homo sapiens (Human) OX=9606 GN=MRPS31 PE=1 SV=3	RT31_HUMAN	MRPS31	45 kDa	4	6	6	5	0.666667
40S ribosomal protein S24 OS=Homo sapiens (Human) OX=9606 GN=RPS24 PE=1 SV=1	RS24_HUMAN	RPS24	15 kDa	4	7	6	5	0.666667
YLP motif-containing protein 1 OS=Homo sapiens (Human) OX=9606 GN=YLPM1 PE=1 SV=4	YLPM1_HUMAN	YLPM1	242 kDa	4	7	6	5	0.666667
Probable E3 ubiquitin-protein ligase makorin-2 OS=Homo sapiens (Human) OX=9606 GN=MKRN2 PE=1 SV=2	MKRN2_HUMAN	MKRN2	47 kDa	4	4	6	6	0.666667
Cleavage and polyadenylation specificity factor subunit 6 OS=Homo sapiens (Human) OX=9606 GN=CPSF6 PE=1 SV=2	CPSF6_HUMAN	CPSF6	59 kDa	4	6	6	7	0.666667
Zinc finger CCCH domain-containing protein 4 OS=Homo sapiens (Human) OX=9606 GN=ZC3H4 PE=1 SV=3	ZC3H4_HUMAN	ZC3H4	140 kDa	4	7	6	7	0.666667
Polycomb protein EED OS=Homo sapiens (Human) OX=9606 GN=EED PE=1 SV=2	EED_HUMAN	EED	50 kDa	4	4	6	8	0.666667
RNA-binding protein 5 OS=Homo sapiens (Human) OX=9606 GN=RBM5 PE=1 SV=2	RBM5_HUMAN	RBM5	92 kDa	4	3	7	4	0.571429
Double-stranded RNA-binding protein Staufen homolog 2 OS=Homo sapiens (Human) OX=9606 GN=STAU2 PE=1 SV=2	STAU2_HUMAN	STAU2	63 kDa	4	6	7	4	0.571429
60S ribosomal protein L23a OS=Homo sapiens (Human) OX=9606 GN=RPL23A PE=1 SV=1	RL23A_HUMAN	RPL23A	18 kDa	4	8	7	5	0.571429
GTPase Era, mitochondrial OS=Homo sapiens (Human) OX=9606 GN=ERAL1 PE=1 SV=2	ERAL1_HUMAN	ERAL1	48 kDa	4	4	7	6	0.571429
Regulator of nonsense transcripts 3B OS=Homo sapiens (Human) OX=9606 GN=UPF3B PE=1 SV=1	REN3B_HUMAN	UPF3B	58 kDa	4	3	7	7	0.571429
60S ribosomal protein L35a OS=Homo sapiens (Human) OX=9606 GN=RPL35A PE=1 SV=2	RL35A_HUMAN	RPL35A	13 kDa	4	7	7	7	0.571429
Polyadenylate-binding protein 4 OS=Homo sapiens (Human) OX=9606 GN=PABPC4 PE=1 SV=1	PABP4_HUMAN	PABPC4	71 kDa	4	5	8	6	0.5
Splicing factor 45 OS=Homo sapiens (Human) OX=9606 GN=RBM17 PE=1 SV=1	SPF45_HUMAN	RBM17	45 kDa	4	7	9	7	0.444444
A-kinase anchor protein 9 OS=Homo sapiens (Human) OX=9606 GN=AKAP9 PE=1 SV=4	AKAP9_HUMAN	AKAP9	453 kDa	4	13	9	7	0.444444
Splicing factor, proline- and glutamine-rich OS=Homo sapiens (Human) OX=9606 GN=SFPQ PE=1 SV=2	SFPQ_HUMAN	SFPQ	76 kDa	4	9	10	7	0.4
Vacuolar protein sorting-associated protein 13A OS=Homo sapiens (Human) OX=9606 GN=VPS13A PE=1 SV=2	VP13A_HUMAN	VPS13A	360 kDa	4	4	10	9	0.4
Cyclin-dependent kinase 12 OS=Homo sapiens (Human) OX=9606 GN=CDK12 PE=1 SV=2	CDK12_HUMAN	CDK12	164 kDa	4	5	11	9	0.363636
Twinfilin-2 OS=Homo sapiens (Human) OX=9606 GN=TWF2 PE=1 SV=2	TWF2_HUMAN	TWF2	40 kDa	4	5	12	6	0.333333
E3 ubiquitin-protein ligase SHPRH OS=Homo sapiens (Human) OX=9606 GN=SHPRH PE=1 SV=2	SHPRH_HUMAN	SHPRH	193 kDa	4	5	12	12	0.333333
26S proteasome non-ATPase regulatory subunit 1 OS=Homo sapiens (Human) OX=9606 GN=PSMD1 PE=1 SV=2	PSMD1_HUMAN	PSMD1	106 kDa	3	0	0	0	3
26S proteasome non-ATPase regulatory subunit 13 OS=Homo sapiens (Human) OX=9606 GN=PSMD13 PE=1 SV=2	PSD13_HUMAN	PSMD13	43 kDa	3	0	0	0	3
28S ribosomal protein S2, mitochondrial OS=Homo sapiens (Human) OX=9606 GN=MRPS2 PE=1 SV=1	RT02_HUMAN	MRPS2	33 kDa	3	0	0	0	3
28S ribosomal protein S28, mitochondrial OS=Homo sapiens (Human) OX=9606 GN=MRPS28 PE=1 SV=1	RT28_HUMAN	MRPS28	21 kDa	3	0	0	0	3
2-amino-3-ketobutyrate coenzyme A ligase, mitochondrial OS=Homo sapiens (Human) OX=9606 GN=GCAT PE=1 SV=1	KBL_HUMAN	GCAT	45 kDa	3	0	0	0	3
Actin-related protein 8 OS=Homo sapiens (Human) OX=9606 GN=ACTR8 PE=1 SV=2	ARP8_HUMAN	ACTR8	70 kDa	3	0	0	0	3
Activator of basal transcription 1 OS=Homo sapiens (Human) OX=9606 GN=ABT1 PE=1 SV=1	ABT1_HUMAN	ABT1	31 kDa	3	0	0	0	3
Armadillo repeat-containing protein 6 OS=Homo sapiens (Human) OX=9606 GN=ARMC6 PE=1 SV=2	ARMC6_HUMAN	ARMC6	54 kDa	3	0	0	0	3
ATP synthase F(0) complex subunit B1, mitochondrial OS=Homo sapiens (Human) OX=9606 GN=ATP5PB PE=1 SV=2	AT5F1_HUMAN	ATP5PB	29 kDa	3	0	0	0	3
ATP-binding cassette sub-family B member 10, mitochondrial OS=Homo sapiens (Human) OX=9606 GN=ABCB10 PE=1 SV=2	ABCBA_HUMAN	ABCB10	79 kDa	3	0	0	0	3
BTB/POZ domain-containing protein KCTD12 OS=Homo sapiens (Human) OX=9606 GN=KCTD12 PE=1 SV=1	KCD12_HUMAN	KCTD12	36 kDa	3	0	0	0	3
Conserved oligomeric Golgi complex subunit 1 OS=Homo sapiens (Human) OX=9606 GN=COG1 PE=1 SV=1	COG1_HUMAN	COG1	109 kDa	3	0	0	0	3
Constitutive coactivator of peroxisome proliferator-activated receptor gamma OS=Homo sapiens (Human) OX=9606 GN=FAM120B PE=1 SV=1	F120B_HUMAN	FAM120B	104 kDa	3	0	0	0	3
COP9 signalosome complex subunit 2 OS=Homo sapiens (Human) OX=9606 GN=COPS2 PE=1 SV=1	CSN2_HUMAN	COPS2	52 kDa	3	0	0	0	3
Copine-1 OS=Homo sapiens (Human) OX=9606 GN=CPNE1 PE=1 SV=1	CPNE1_HUMAN	CPNE1	59 kDa	3	0	0	0	3
CTP synthase 2 OS=Homo sapiens (Human) OX=9606 GN=CTPS2 PE=1 SV=1	PYRG2_HUMAN	CTPS2	66 kDa	3	0	0	0	3
Cullin-4A OS=Homo sapiens (Human) OX=9606 GN=CUL4A PE=1 SV=3	CUL4A_HUMAN	CUL4A	88 kDa	3	0	0	0	3
Cytochrome c oxidase subunit NDUFA4 OS=Homo sapiens (Human) OX=9606 GN=NDUFA4 PE=1 SV=1	NDUA4_HUMAN	NDUFA4	9 kDa	3	0	0	0	3
Cytosolic non-specific dipeptidase OS=Homo sapiens (Human) OX=9606 GN=CNDP2 PE=1 SV=2	CNDP2_HUMAN	CNDP2	53 kDa	3	0	0	0	3
Dynamin-like 120 kDa protein, mitochondrial OS=Homo sapiens (Human) OX=9606 GN=OPA1 PE=1 SV=3	OPA1_HUMAN	OPA1	112 kDa	3	0	0	0	3
E3 ubiquitin-protein ligase ARIH2 OS=Homo sapiens (Human) OX=9606 GN=ARIH2 PE=1 SV=1	ARI2_HUMAN	ARIH2	58 kDa	3	0	0	0	3
E3 ubiquitin-protein ligase Hakai OS=Homo sapiens (Human) OX=9606 GN=CBLL1 PE=1 SV=1	HAKAI_HUMAN	CBLL1	55 kDa	3	0	0	0	3
EF-hand domain-containing protein D2 OS=Homo sapiens (Human) OX=9606 GN=EFHD2 PE=1 SV=1	EFHD2_HUMAN	EFHD2	27 kDa	3	0	0	0	3
EH domain-containing protein 1 OS=Homo sapiens (Human) OX=9606 GN=EHD1 PE=1 SV=2	EHD1_HUMAN	EHD1	61 kDa	3	0	0	0	3
Endoribonuclease LACTB2 OS=Homo sapiens (Human) OX=9606 GN=LACTB2 PE=1 SV=2	LACB2_HUMAN	LACTB2	33 kDa	3	0	0	0	3
Exocyst complex component 5 OS=Homo sapiens (Human) OX=9606 GN=EXOC5 PE=1 SV=1	EXOC5_HUMAN	EXOC5	82 kDa	3	0	0	0	3
Exosome complex component RRP40 OS=Homo sapiens (Human) OX=9606 GN=EXOSC3 PE=1 SV=3	EXOS3_HUMAN	EXOSC3	30 kDa	3	0	0	0	3
Guanine nucleotide exchange factor VAV2 OS=Homo sapiens (Human) OX=9606 GN=VAV2 PE=1 SV=2	VAV2_HUMAN	VAV2	101 kDa	3	0	0	0	3
Guanine nucleotide-binding protein subunit beta-like protein 1 OS=Homo sapiens (Human) OX=9606 GN=GNB1L PE=1 SV=2	GNB1L_HUMAN	GNB1L	36 kDa	3	0	0	0	3
Heat shock 70 kDa protein 4L OS=Homo sapiens (Human) OX=9606 GN=HSPA4L PE=1 SV=3	HS74L_HUMAN	HSPA4L	95 kDa	3	0	0	0	3
Histone-lysine N-methyltransferase SMYD3 OS=Homo sapiens (Human) OX=9606 GN=SMYD3 PE=1 SV=4	SMYD3_HUMAN	SMYD3	49 kDa	3	0	0	0	3
Inactive hydroxysteroid dehydrogenase-like protein 1 OS=Homo sapiens (Human) OX=9606 GN=HSDL1 PE=1 SV=3	HSDL1_HUMAN	HSDL1	37 kDa	3	0	0	0	3
Integrator complex subunit 8 OS=Homo sapiens (Human) OX=9606 GN=INTS8 PE=1 SV=1	INT8_HUMAN	INTS8	113 kDa	3	0	0	0	3
Katanin p60 ATPase-containing subunit A1 OS=Homo sapiens (Human) OX=9606 GN=KATNA1 PE=1 SV=1	KTNA1_HUMAN	KATNA1	56 kDa	3	0	0	0	3
Leukocyte elastase inhibitor OS=Homo sapiens (Human) OX=9606 GN=SERPINB1 PE=1 SV=1	ILEU_HUMAN	SERPINB1	43 kDa	3	0	0	0	3
LIM and SH3 domain protein 1 OS=Homo sapiens (Human) OX=9606 GN=LASP1 PE=1 SV=2	LASP1_HUMAN	LASP1	30 kDa	3	0	0	0	3
Lymphokine-activated killer T-cell-originated protein kinase OS=Homo sapiens (Human) OX=9606 GN=PBK PE=1 SV=3	TOPK_HUMAN	PBK	36 kDa	3	0	0	0	3
MAGUK p55 subfamily member 6 OS=Homo sapiens (Human) OX=9606 GN=MPP6 PE=1 SV=2	MPP6_HUMAN	MPP6	61 kDa	3	0	0	0	3
Methylmalonyl-CoA mutase, mitochondrial OS=Homo sapiens (Human) OX=9606 GN=MMUT PE=1 SV=4	MUTA_HUMAN	MMUT	83 kDa	3	0	0	0	3
Myotubularin-related protein 1 OS=Homo sapiens (Human) OX=9606 GN=MTMR1 PE=1 SV=4	MTMR1_HUMAN	MTMR1	75 kDa	3	0	0	0	3
Nischarin OS=Homo sapiens (Human) OX=9606 GN=NISCH PE=1 SV=3	NISCH_HUMAN	NISCH	167 kDa	3	0	0	0	3
Nucleoside diphosphate kinase A OS=Homo sapiens (Human) OX=9606 GN=NME1 PE=1 SV=1	NDKA_HUMAN	NME1	17 kDa	3	0	0	0	3
Paladin OS=Homo sapiens (Human) OX=9606 GN=PALD1 PE=1 SV=3	PALD_HUMAN	PALD1	97 kDa	3	0	0	0	3
PDZ domain-containing protein GIPC1 OS=Homo sapiens (Human) OX=9606 GN=GIPC1 PE=1 SV=2	GIPC1_HUMAN	GIPC1	36 kDa	3	0	0	0	3
Phosphorylase b kinase regulatory subunit beta OS=Homo sapiens (Human) OX=9606 GN=PHKB PE=1 SV=3	KPBB_HUMAN	PHKB	125 kDa	3	0	0	0	3
Polymerase delta-interacting protein 2 OS=Homo sapiens (Human) OX=9606 GN=POLDIP2 PE=1 SV=1	PDIP2_HUMAN	POLDIP2	42 kDa	3	0	0	0	3
Probable bifunctional dTTP/UTP pyrophosphatase/methyltransferase protein OS=Homo sapiens (Human) OX=9606 GN=ASMTL PE=1 SV=3	ASML_HUMAN	ASMTL	69 kDa	3	0	0	0	3
Proteasome assembly chaperone 3 OS=Homo sapiens (Human) OX=9606 GN=PSMG3 PE=1 SV=1	PSMG3_HUMAN	PSMG3	13 kDa	3	0	0	0	3
Protein disulfide-isomerase OS=Homo sapiens (Human) OX=9606 GN=P4HB PE=1 SV=3	PDIA1_HUMAN	P4HB	57 kDa	3	0	0	0	3
Protein IMPACT OS=Homo sapiens (Human) OX=9606 GN=IMPACT PE=1 SV=2	IMPCT_HUMAN	IMPACT	36 kDa	3	0	0	0	3
Protein NDRG1 OS=Homo sapiens (Human) OX=9606 GN=NDRG1 PE=1 SV=1	NDRG1_HUMAN	NDRG1	43 kDa	3	0	0	0	3
Protein strawberry notch homolog 1 OS=Homo sapiens (Human) OX=9606 GN=SBNO1 PE=1 SV=1	SBNO1_HUMAN	SBNO1	154 kDa	3	0	0	0	3
Protein tyrosine phosphatase type IVA 1 OS=Homo sapiens (Human) OX=9606 GN=PTP4A1 PE=1 SV=2	TP4A1_HUMAN	PTP4A1	20 kDa	3	0	0	0	3
Pyruvate dehydrogenase phosphatase regulatory subunit, mitochondrial OS=Homo sapiens (Human) OX=9606 GN=PDPR PE=1 SV=2	PDPR_HUMAN	PDPR	99 kDa	3	0	0	0	3
Queuosine salvage protein OS=Homo sapiens (Human) OX=9606 GN=C9orf64 PE=1 SV=1	QSPP_HUMAN	C9orf64	39 kDa	3	0	0	0	3
Regulation of nuclear pre-mRNA domain-containing protein 1A OS=Homo sapiens (Human) OX=9606 GN=RPRD1A PE=1 SV=1	RPR1A_HUMAN	RPRD1A	36 kDa	3	0	0	0	3
Replication termination factor 2 OS=Homo sapiens (Human) OX=9606 GN=RTF2 PE=1 SV=3	RTF2_HUMAN	RTF2	34 kDa	3	0	0	0	3
Retinol dehydrogenase 10 OS=Homo sapiens (Human) OX=9606 GN=RDH10 PE=1 SV=1	RDH10_HUMAN	RDH10	38 kDa	3	0	0	0	3
Ribonucleoprotein PTB-binding 1 OS=Homo sapiens (Human) OX=9606 GN=RAVER1 PE=1 SV=1	RAVR1_HUMAN	RAVER1	64 kDa	3	0	0	0	3
Ribonucleoside-diphosphate reductase subunit M2 OS=Homo sapiens (Human) OX=9606 GN=RRM2 PE=1 SV=1	RIR2_HUMAN	RRM2	45 kDa	3	0	0	0	3
Separin OS=Homo sapiens (Human) OX=9606 GN=ESPL1 PE=1 SV=3	ESPL1_HUMAN	ESPL1	233 kDa	3	0	0	0	3
STAM-binding protein OS=Homo sapiens (Human) OX=9606 GN=STAMBP PE=1 SV=1	STABP_HUMAN	STAMBP	48 kDa	3	0	0	0	3
Synaptobrevin homolog YKT6 OS=Homo sapiens (Human) OX=9606 GN=YKT6 PE=1 SV=1	YKT6_HUMAN	YKT6	22 kDa	3	0	0	0	3
TBC1 domain family member 9B OS=Homo sapiens (Human) OX=9606 GN=TBC1D9B PE=1 SV=3	TBC9B_HUMAN	TBC1D9B	141 kDa	3	0	0	0	3
Trafficking protein particle complex subunit 8 OS=Homo sapiens (Human) OX=9606 GN=TRAPPC8 PE=1 SV=2	TPPC8_HUMAN	TRAPPC8	161 kDa	3	0	0	0	3
Transcriptional activator protein Pur-alpha OS=Homo sapiens (Human) OX=9606 GN=PURA PE=1 SV=2	PURA_HUMAN	PURA	35 kDa	3	0	0	0	3
Tuftelin-interacting protein 11 OS=Homo sapiens (Human) OX=9606 GN=TFIP11 PE=1 SV=1	TFP11_HUMAN	TFIP11	97 kDa	3	0	0	0	3
Tumor susceptibility gene 101 protein OS=Homo sapiens (Human) OX=9606 GN=TSG101 PE=1 SV=2	TS101_HUMAN	TSG101	44 kDa	3	0	0	0	3
Tyrosine-protein kinase Lyn OS=Homo sapiens (Human) OX=9606 GN=LYN PE=1 SV=3	LYN_HUMAN	LYN	59 kDa	3	0	0	0	3
Ubiquitin carboxyl-terminal hydrolase 13 OS=Homo sapiens (Human) OX=9606 GN=USP13 PE=1 SV=2	UBP13_HUMAN	USP13	97 kDa	3	0	0	0	3
Ubiquitin-conjugating enzyme E2 L3 OS=Homo sapiens (Human) OX=9606 GN=UBE2L3 PE=1 SV=1	UB2L3_HUMAN	UBE2L3	18 kDa	3	0	0	0	3
Ubiquitin-like modifier-activating enzyme ATG7 OS=Homo sapiens (Human) OX=9606 GN=ATG7 PE=1 SV=1	ATG7_HUMAN	ATG7	78 kDa	3	0	0	0	3
Vacuolar protein sorting-associated protein 18 homolog OS=Homo sapiens (Human) OX=9606 GN=VPS18 PE=1 SV=2	VPS18_HUMAN	VPS18	110 kDa	3	0	0	0	3
Vacuolar protein sorting-associated protein 53 homolog OS=Homo sapiens (Human) OX=9606 GN=VPS53 PE=1 SV=1	VPS53_HUMAN	VPS53	80 kDa	3	0	0	0	3
VPS35 endosomal protein sorting factor-like OS=Homo sapiens (Human) OX=9606 GN=VPS35L PE=1 SV=2	VP35L_HUMAN	VPS35L	110 kDa	3	0	0	0	3
39S ribosomal protein S30, mitochondrial OS=Homo sapiens (Human) OX=9606 GN=MRPS30 PE=1 SV=2	RT30_HUMAN	MRPS30	50 kDa	3	1	0	0	3
5'(3')-deoxyribonucleotidase, cytosolic type OS=Homo sapiens (Human) OX=9606 GN=NT5C PE=1 SV=2	NT5C_HUMAN	NT5C	23 kDa	3	1	0	0	3
ADP-ribosylation factor-like protein 3 OS=Homo sapiens (Human) OX=9606 GN=ARL3 PE=1 SV=2	ARL3_HUMAN	ARL3	20 kDa	3	1	0	0	3
Aladin OS=Homo sapiens (Human) OX=9606 GN=AAAS PE=1 SV=1	AAAS_HUMAN	AAAS	60 kDa	3	1	0	0	3
ATPase WRNIP1 OS=Homo sapiens (Human) OX=9606 GN=WRNIP1 PE=1 SV=2	WRIP1_HUMAN	WRNIP1	72 kDa	3	1	0	0	3
Cell division control protein 42 homolog OS=Homo sapiens (Human) OX=9606 GN=CDC42 PE=1 SV=2	CDC42_HUMAN	CDC42	21 kDa	3	1	0	0	3
Centromere/kinetochore protein zw10 homolog OS=Homo sapiens (Human) OX=9606 GN=ZW10 PE=1 SV=3	ZW10_HUMAN	ZW10	89 kDa	3	1	0	0	3
DnaJ homolog subfamily B member 1 OS=Homo sapiens (Human) OX=9606 GN=DNAJB1 PE=1 SV=4	DNJB1_HUMAN	DNAJB1	38 kDa	3	1	0	0	3
Dual specificity mitogen-activated protein kinase kinase 2 OS=Homo sapiens (Human) OX=9606 GN=MAP2K2 PE=1 SV=1	MP2K2_HUMAN	MAP2K2	44 kDa	3	1	0	0	3
E3 ubiquitin-protein ligase RING2 OS=Homo sapiens (Human) OX=9606 GN=RNF2 PE=1 SV=1	RING2_HUMAN	RNF2	38 kDa	3	1	0	0	3
Fumarylacetoacetate hydrolase domain-containing protein 2A OS=Homo sapiens (Human) OX=9606 GN=FAHD2A PE=1 SV=1	FAH2A_HUMAN	FAHD2A	35 kDa	3	1	0	0	3
GPI-anchor transamidase OS=Homo sapiens (Human) OX=9606 GN=PIGK PE=1 SV=2	GPI8_HUMAN	PIGK	45 kDa	3	1	0	0	3
Ketosamine-3-kinase OS=Homo sapiens (Human) OX=9606 GN=FN3KRP PE=1 SV=2	KT3K_HUMAN	FN3KRP	34 kDa	3	1	0	0	3
Nuclear autoantigenic sperm protein OS=Homo sapiens (Human) OX=9606 GN=NASP PE=1 SV=2	NASP_HUMAN	NASP	85 kDa	3	1	0	0	3
Proteasome subunit alpha type-6 OS=Homo sapiens (Human) OX=9606 GN=PSMA6 PE=1 SV=1	PSA6_HUMAN	PSMA6	27 kDa	3	1	0	0	3
Replication factor C subunit 4 OS=Homo sapiens (Human) OX=9606 GN=RFC4 PE=1 SV=2	RFC4_HUMAN	RFC4	40 kDa	3	1	0	0	3
Required for meiotic nuclear division protein 1 homolog OS=Homo sapiens (Human) OX=9606 GN=RMND1 PE=1 SV=2	RMND1_HUMAN	RMND1	52 kDa	3	1	0	0	3
Transmembrane 9 superfamily member 3 OS=Homo sapiens (Human) OX=9606 GN=TM9SF3 PE=1 SV=2	TM9S3_HUMAN	TM9SF3	68 kDa	3	1	0	0	3
Ubiquitin-conjugating enzyme E2 N OS=Homo sapiens (Human) OX=9606 GN=UBE2N PE=1 SV=1	UBE2N_HUMAN	UBE2N	17 kDa	3	1	0	0	3
Splicing regulatory glutamine/lysine-rich protein 1 OS=Homo sapiens (Human) OX=9606 GN=SREK1 PE=1 SV=1	SREK1_HUMAN	SREK1	59 kDa	3	2	0	0	3
DNA polymerase epsilon subunit 2 OS=Homo sapiens (Human) OX=9606 GN=POLE2 PE=1 SV=2	DPOE2_HUMAN	POLE2	60 kDa	3	0	0	1	3
Interferon-related developmental regulator 1 OS=Homo sapiens (Human) OX=9606 GN=IFRD1 PE=1 SV=4	IFRD1_HUMAN	IFRD1	50 kDa	3	0	0	1	3
Peptidyl-prolyl cis-trans isomerase FKBP4 OS=Homo sapiens (Human) OX=9606 GN=FKBP4 PE=1 SV=3	FKBP4_HUMAN	FKBP4	52 kDa	3	0	0	1	3
Replication factor C subunit 3 OS=Homo sapiens (Human) OX=9606 GN=RFC3 PE=1 SV=2	RFC3_HUMAN	RFC3	41 kDa	3	0	0	1	3
Septin-8 OS=Homo sapiens (Human) OX=9606 GN=SEPTIN8 PE=1 SV=4	SEPT8_HUMAN	SEPTIN8	56 kDa	3	0	0	1	3
Serine/threonine-protein kinase 38-like OS=Homo sapiens (Human) OX=9606 GN=STK38L PE=1 SV=3	ST38L_HUMAN	STK38L	54 kDa	3	0	0	1	3
THO complex subunit 6 homolog OS=Homo sapiens (Human) OX=9606 GN=THOC6 PE=1 SV=1	THOC6_HUMAN	THOC6	38 kDa	3	0	0	1	3
Vesicle-trafficking protein SEC22b OS=Homo sapiens (Human) OX=9606 GN=SEC22B PE=1 SV=4	SC22B_HUMAN	SEC22B	25 kDa	3	0	0	1	3
26S proteasome non-ATPase regulatory subunit 10 OS=Homo sapiens (Human) OX=9606 GN=PSMD10 PE=1 SV=1	PSD10_HUMAN	PSMD10	24 kDa	3	1	0	1	3
Serine/threonine-protein kinase TAO2 OS=Homo sapiens (Human) OX=9606 GN=TAOK2 PE=1 SV=2	TAOK2_HUMAN	TAOK2	138 kDa	3	1	0	1	3
Ubiquitin-conjugating enzyme E2 D3 OS=Homo sapiens (Human) OX=9606 GN=UBE2D3 PE=1 SV=1	UB2D3_HUMAN	UBE2D3	17 kDa	3	1	0	1	3
Enolase-phosphatase E1 OS=Homo sapiens (Human) OX=9606 GN=ENOPH1 PE=1 SV=1	ENOPH_HUMAN	ENOPH1	29 kDa	3	0	1	0	3
Exopolyphosphatase PRUNE1 OS=Homo sapiens (Human) OX=9606 GN=PRUNE1 PE=1 SV=2	PRUN1_HUMAN	PRUNE1	50 kDa	3	0	1	0	3
Eyes absent homolog 3 OS=Homo sapiens (Human) OX=9606 GN=EYA3 PE=1 SV=3	EYA3_HUMAN	EYA3	63 kDa	3	0	1	0	3
Glutathione S-transferase C-terminal domain-containing protein OS=Homo sapiens (Human) OX=9606 GN=GSTCD PE=1 SV=2	GSTCD_HUMAN	GSTCD	71 kDa	3	0	1	0	3
Nibrin OS=Homo sapiens (Human) OX=9606 GN=NBN PE=1 SV=1	NBN_HUMAN	NBN	85 kDa	3	0	1	0	3
Putative tRNA (cytidine(32)/guanosine(34)-2'-O)-methyltransferase OS=Homo sapiens (Human) OX=9606 GN=FTSJ1 PE=1 SV=2	TRM7_HUMAN	FTSJ1	36 kDa	3	0	1	0	3
Reticulocalbin-1 OS=Homo sapiens (Human) OX=9606 GN=RCN1 PE=1 SV=1	RCN1_HUMAN	RCN1	39 kDa	3	0	1	0	3
SCY1-like protein 2 OS=Homo sapiens (Human) OX=9606 GN=SCYL2 PE=1 SV=1	SCYL2_HUMAN	SCYL2	104 kDa	3	0	1	0	3
Signal peptidase complex catalytic subunit SEC11A OS=Homo sapiens (Human) OX=9606 GN=SEC11A PE=1 SV=1	SC11A_HUMAN	SEC11A	21 kDa	3	0	1	0	3
SRSF protein kinase 2 OS=Homo sapiens (Human) OX=9606 GN=SRPK2 PE=1 SV=3	SRPK2_HUMAN	SRPK2	78 kDa	3	0	1	0	3
Tubulin beta-3 chain OS=Homo sapiens (Human) OX=9606 GN=TUBB3 PE=1 SV=2	TBB3_HUMAN	TUBB3	50 kDa	3	0	1	0	3
Cytosolic endo-beta-N-acetylglucosaminidase OS=Homo sapiens (Human) OX=9606 GN=ENGASE PE=1 SV=1	ENASE_HUMAN	ENGASE	84 kDa	3	1	1	0	3
DAZ-associated protein 1 OS=Homo sapiens (Human) OX=9606 GN=DAZAP1 PE=1 SV=1	DAZP1_HUMAN	DAZAP1	43 kDa	3	1	1	0	3
Histone-lysine N-methyltransferase SETD1A OS=Homo sapiens (Human) OX=9606 GN=SETD1A PE=1 SV=3	SET1A_HUMAN	SETD1A	186 kDa	3	1	1	0	3
Inositol hexakisphosphate and diphosphoinositol-pentakisphosphate kinase 2 OS=Homo sapiens (Human) OX=9606 GN=PPIP5K2 PE=1 SV=3	VIP2_HUMAN	PPIP5K2	140 kDa	3	1	1	0	3
Metastasis-associated protein MTA3 OS=Homo sapiens (Human) OX=9606 GN=MTA3 PE=1 SV=2	MTA3_HUMAN	MTA3	68 kDa	3	1	1	0	3
Sorting nexin-6 OS=Homo sapiens (Human) OX=9606 GN=SNX6 PE=1 SV=1	SNX6_HUMAN	SNX6	47 kDa	3	1	1	0	3
Chromobox protein homolog 5 OS=Homo sapiens (Human) OX=9606 GN=CBX5 PE=1 SV=1	CBX5_HUMAN	CBX5	22 kDa	3	2	1	0	3
Nucleolar protein 11 OS=Homo sapiens (Human) OX=9606 GN=NOL11 PE=1 SV=1	NOL11_HUMAN	NOL11	81 kDa	3	0	1	1	3
Nucleoside diphosphate-linked moiety X motif 19 OS=Homo sapiens (Human) OX=9606 GN=NUDT19 PE=1 SV=1	NUD19_HUMAN	NUDT19	42 kDa	3	0	1	1	3
Protein ABHD11 OS=Homo sapiens (Human) OX=9606 GN=ABHD11 PE=1 SV=1	ABHDB_HUMAN	ABHD11	35 kDa	3	0	1	1	3
Thymidylate kinase OS=Homo sapiens (Human) OX=9606 GN=DTYMK PE=1 SV=4	KTHY_HUMAN	DTYMK	24 kDa	3	0	1	1	3
Vacuolar protein sorting-associated protein 52 homolog OS=Homo sapiens (Human) OX=9606 GN=VPS52 PE=1 SV=1	VPS52_HUMAN	VPS52	82 kDa	3	0	1	1	3
40S ribosomal protein S21 OS=Homo sapiens (Human) OX=9606 GN=RPS21 PE=1 SV=1	RS21_HUMAN	RPS21	9 kDa	3	1	1	1	3
60S ribosomal protein L30 OS=Homo sapiens (Human) OX=9606 GN=RPL30 PE=1 SV=2	RL30_HUMAN	RPL30	13 kDa	3	1	1	1	3
ADP-ribosylation factor GTPase-activating protein 1 OS=Homo sapiens (Human) OX=9606 GN=ARFGAP1 PE=1 SV=2	ARFG1_HUMAN	ARFGAP1	45 kDa	3	1	1	1	3
ATP synthase mitochondrial F1 complex assembly factor 2 OS=Homo sapiens (Human) OX=9606 GN=ATPAF2 PE=1 SV=1	ATPF2_HUMAN	ATPAF2	33 kDa	3	1	1	1	3
DNA primase large subunit OS=Homo sapiens (Human) OX=9606 GN=PRIM2 PE=1 SV=2	PRI2_HUMAN	PRIM2	59 kDa	3	1	1	1	3
Protein phosphatase 1G OS=Homo sapiens (Human) OX=9606 GN=PPM1G PE=1 SV=1	PPM1G_HUMAN	PPM1G	59 kDa	3	1	1	1	3
Sedoheptulokinase OS=Homo sapiens (Human) OX=9606 GN=SHPK PE=1 SV=3	SHPK_HUMAN	SHPK	51 kDa	3	1	1	1	3
Serine/threonine-protein phosphatase PP1-gamma catalytic subunit OS=Homo sapiens (Human) OX=9606 GN=PPP1CC PE=1 SV=1	PP1G_HUMAN	PPP1CC	37 kDa	3	1	1	1	3
Trimethyllysine dioxygenase, mitochondrial OS=Homo sapiens (Human) OX=9606 GN=TMLHE PE=1 SV=1	TMLH_HUMAN	TMLHE	50 kDa	3	1	1	1	3
UDP-N-acetylglucosamine--peptide N-acetylglucosaminyltransferase 110 kDa subunit OS=Homo sapiens (Human) OX=9606 GN=OGT PE=1 SV=3	OGT1_HUMAN	OGT	117 kDa	3	1	1	1	3
Werner syndrome ATP-dependent helicase OS=Homo sapiens (Human) OX=9606 GN=WRN PE=1 SV=2	WRN_HUMAN	WRN	162 kDa	3	1	1	1	3
YTH domain-containing protein 1 OS=Homo sapiens (Human) OX=9606 GN=YTHDC1 PE=1 SV=3	YTDC1_HUMAN	YTHDC1	85 kDa	3	1	1	1	3
Protein lin-28 homolog B OS=Homo sapiens (Human) OX=9606 GN=LIN28B PE=1 SV=1	LN28B_HUMAN	LIN28B	27 kDa	3	2	1	1	3
RNA exonuclease 4 OS=Homo sapiens (Human) OX=9606 GN=REXO4 PE=1 SV=2	REXO4_HUMAN	REXO4	47 kDa	3	2	1	1	3
Transducin-like enhancer protein 1 OS=Homo sapiens (Human) OX=9606 GN=TLE1 PE=1 SV=2	TLE1_HUMAN (+1)	TLE1	83 kDa	3	2	1	1	3
Serine/threonine-protein kinase N3 OS=Homo sapiens (Human) OX=9606 GN=PKN3 PE=1 SV=1	PKN3_HUMAN	PKN3	99 kDa	3	0	1	2	3
LIM domain and actin-binding protein 1 OS=Homo sapiens (Human) OX=9606 GN=LIMA1 PE=1 SV=1	LIMA1_HUMAN	LIMA1	85 kDa	3	1	1	2	3
Mitochondrial carrier homolog 1 OS=Homo sapiens (Human) OX=9606 GN=MTCH1 PE=1 SV=1	MTCH1_HUMAN	MTCH1	42 kDa	3	1	1	2	3
NADH dehydrogenase [ubiquinone] iron-sulfur protein 7, mitochondrial OS=Homo sapiens (Human) OX=9606 GN=NDUFS7 PE=1 SV=3	NDUS7_HUMAN	NDUFS7	24 kDa	3	1	1	2	3
Rho guanine nucleotide exchange factor 7 OS=Homo sapiens (Human) OX=9606 GN=ARHGEF7 PE=1 SV=2	ARHG7_HUMAN	ARHGEF7	90 kDa	3	1	1	2	3
Serine/threonine-protein kinase D2 OS=Homo sapiens (Human) OX=9606 GN=PRKD2 PE=1 SV=3	KPCD2_HUMAN	PRKD2	97 kDa	3	1	1	2	3
RNA-binding protein with serine-rich domain 1 OS=Homo sapiens (Human) OX=9606 GN=RNPS1 PE=1 SV=1	RNPS1_HUMAN	RNPS1	34 kDa	3	2	1	2	3
MORC family CW-type zinc finger protein 3 OS=Homo sapiens (Human) OX=9606 GN=MORC3 PE=1 SV=3	MORC3_HUMAN	MORC3	107 kDa	3	1	1	4	3
RCC1-like G exchanging factor-like protein OS=Homo sapiens (Human) OX=9606 GN=RCC1L PE=1 SV=2	RCC1L_HUMAN	RCC1L	50 kDa	3	1	1	5	3
Dual specificity mitogen-activated protein kinase kinase 1 OS=Homo sapiens (Human) OX=9606 GN=MAP2K1 PE=1 SV=2	MP2K1_HUMAN	MAP2K1	43 kDa	3	0	2	0	1.5
Nucleoporin SEH1 OS=Homo sapiens (Human) OX=9606 GN=SEH1L PE=1 SV=3	SEH1_HUMAN	SEH1L	40 kDa	3	0	2	0	1.5
Serine/threonine-protein kinase tousled-like 2 OS=Homo sapiens (Human) OX=9606 GN=TLK2 PE=1 SV=2	TLK2_HUMAN	TLK2	88 kDa	3	0	2	0	1.5
Serine/threonine-protein kinase N1 OS=Homo sapiens (Human) OX=9606 GN=PKN1 PE=1 SV=2	PKN1_HUMAN	PKN1	104 kDa	3	1	2	0	1.5
Telomerase-binding protein EST1A OS=Homo sapiens (Human) OX=9606 GN=SMG6 PE=1 SV=2	EST1A_HUMAN	SMG6	160 kDa	3	0	2	1	1.5
Arf-GAP with GTPase, ANK repeat and PH domain-containing protein 3 OS=Homo sapiens (Human) OX=9606 GN=AGAP3 PE=1 SV=2	AGAP3_HUMAN	AGAP3	95 kDa	3	1	2	1	1.5
E3 ubiquitin-protein ligase RBX1 OS=Homo sapiens (Human) OX=9606 GN=RBX1 PE=1 SV=1	RBX1_HUMAN	RBX1	12 kDa	3	1	2	1	1.5
Polypyrimidine tract-binding protein 3 OS=Homo sapiens (Human) OX=9606 GN=PTBP3 PE=1 SV=2	PTBP3_HUMAN	PTBP3	60 kDa	3	1	2	1	1.5
Thyroid receptor-interacting protein 6 OS=Homo sapiens (Human) OX=9606 GN=TRIP6 PE=1 SV=3	TRIP6_HUMAN	TRIP6	50 kDa	3	1	2	1	1.5
Uridine-cytidine kinase 2 OS=Homo sapiens (Human) OX=9606 GN=UCK2 PE=1 SV=1	UCK2_HUMAN	UCK2	29 kDa	3	1	2	1	1.5
Valacyclovir hydrolase OS=Homo sapiens (Human) OX=9606 GN=BPHL PE=1 SV=1	BPHL_HUMAN	BPHL	33 kDa	3	2	2	1	1.5
Syntaxin-binding protein 3 OS=Homo sapiens (Human) OX=9606 GN=STXBP3 PE=1 SV=2	STXB3_HUMAN	STXBP3	68 kDa	3	0	2	2	1.5
U3 small nucleolar RNA-interacting protein 2 OS=Homo sapiens (Human) OX=9606 GN=RRP9 PE=1 SV=1	U3IP2_HUMAN	RRP9	52 kDa	3	0	2	2	1.5
m-AAA protease-interacting protein 1, mitochondrial OS=Homo sapiens (Human) OX=9606 GN=MAIP1 PE=1 SV=1	MAIP1_HUMAN	MAIP1	33 kDa	3	1	2	2	1.5
Remodeling and spacing factor 1 OS=Homo sapiens (Human) OX=9606 GN=RSF1 PE=1 SV=2	RSF1_HUMAN	RSF1	164 kDa	3	1	2	2	1.5
Ubiquitin-like domain-containing CTD phosphatase 1 OS=Homo sapiens (Human) OX=9606 GN=UBLCP1 PE=1 SV=2	UBCP1_HUMAN	UBLCP1	37 kDa	3	1	2	2	1.5
39S ribosomal protein L20, mitochondrial OS=Homo sapiens (Human) OX=9606 GN=MRPL20 PE=1 SV=1	RM20_HUMAN	MRPL20	17 kDa	3	2	2	2	1.5
Bifunctional 3'-phosphoadenosine 5'-phosphosulfate synthase 1 OS=Homo sapiens (Human) OX=9606 GN=PAPSS1 PE=1 SV=2	PAPS1_HUMAN	PAPSS1	71 kDa	3	2	2	2	1.5
BUB3-interacting and GLEBS motif-containing protein ZNF207 OS=Homo sapiens (Human) OX=9606 GN=ZNF207 PE=1 SV=1	ZN207_HUMAN	ZNF207	51 kDa	3	2	2	2	1.5
Magnesium transporter protein 1 OS=Homo sapiens (Human) OX=9606 GN=MAGT1 PE=1 SV=1	MAGT1_HUMAN	MAGT1	38 kDa	3	2	2	2	1.5
WD repeat and FYVE domain-containing protein 1 OS=Homo sapiens (Human) OX=9606 GN=WDFY1 PE=1 SV=1	WDFY1_HUMAN	WDFY1	46 kDa	3	3	2	2	1.5
DNA replication ATP-dependent helicase/nuclease DNA2 OS=Homo sapiens (Human) OX=9606 GN=DNA2 PE=1 SV=3	DNA2_HUMAN	DNA2	120 kDa	3	0	2	3	1.5
Peptidyl-prolyl cis-trans isomerase G OS=Homo sapiens (Human) OX=9606 GN=PPIG PE=1 SV=2	PPIG_HUMAN	PPIG	89 kDa	3	0	2	3	1.5
Ribonuclease P protein subunit p38 OS=Homo sapiens (Human) OX=9606 GN=RPP38 PE=1 SV=2	RPP38_HUMAN	RPP38	32 kDa	3	2	2	3	1.5
Small nuclear ribonucleoprotein E OS=Homo sapiens (Human) OX=9606 GN=SNRPE PE=1 SV=1	RUXE_HUMAN	SNRPE	11 kDa	3	3	2	3	1.5
Cleavage and polyadenylation specificity factor subunit 5 OS=Homo sapiens (Human) OX=9606 GN=NUDT21 PE=1 SV=1	CPSF5_HUMAN	NUDT21	26 kDa	3	4	2	3	1.5
RNA-binding protein 12 OS=Homo sapiens (Human) OX=9606 GN=RBM12 PE=1 SV=1	RBM12_HUMAN	RBM12	97 kDa	3	4	2	3	1.5
Vacuolar protein sorting-associated protein 33B OS=Homo sapiens (Human) OX=9606 GN=VPS33B PE=1 SV=2	VP33B_HUMAN	VPS33B	71 kDa	3	2	2	4	1.5
39S ribosomal protein L27, mitochondrial OS=Homo sapiens (Human) OX=9606 GN=MRPL27 PE=1 SV=1	RM27_HUMAN	MRPL27	16 kDa	3	3	2	4	1.5
CCR4-NOT transcription complex subunit 2 OS=Homo sapiens (Human) OX=9606 GN=CNOT2 PE=1 SV=1	CNOT2_HUMAN	CNOT2	60 kDa	3	0	3	1	1
FERM, ARHGEF and pleckstrin domain-containing protein 1 OS=Homo sapiens (Human) OX=9606 GN=FARP1 PE=1 SV=1	FARP1_HUMAN	FARP1	119 kDa	3	0	3	1	1
NADH dehydrogenase [ubiquinone] 1 alpha subcomplex subunit 5 OS=Homo sapiens (Human) OX=9606 GN=NDUFA5 PE=1 SV=3	NDUA5_HUMAN	NDUFA5	13 kDa	3	2	3	1	1
39S ribosomal protein L45, mitochondrial OS=Homo sapiens (Human) OX=9606 GN=MRPL45 PE=1 SV=2	RM45_HUMAN	MRPL45	35 kDa	3	1	3	2	1
Epiplakin OS=Homo sapiens (Human) OX=9606 GN=EPPK1 PE=1 SV=3	EPIPL_HUMAN	EPPK1	556 kDa	3	1	3	2	1
rRNA methyltransferase 3, mitochondrial OS=Homo sapiens (Human) OX=9606 GN=MRM3 PE=1 SV=2	MRM3_HUMAN	MRM3	47 kDa	3	1	3	2	1
Leucine-rich repeat-containing protein 59 OS=Homo sapiens (Human) OX=9606 GN=LRRC59 PE=1 SV=1	LRC59_HUMAN	LRRC59	35 kDa	3	2	3	2	1
Centrosomal protein of 55 kDa OS=Homo sapiens (Human) OX=9606 GN=CEP55 PE=1 SV=3	CEP55_HUMAN	CEP55	54 kDa	3	3	3	2	1
Ras-related protein Rab-10 OS=Homo sapiens (Human) OX=9606 GN=RAB10 PE=1 SV=1	RAB10_HUMAN	RAB10	23 kDa	3	3	3	2	1
Serine/threonine-protein phosphatase PP1-beta catalytic subunit OS=Homo sapiens (Human) OX=9606 GN=PPP1CB PE=1 SV=3	PP1B_HUMAN	PPP1CB	37 kDa	3	1	3	3	1
Kinesin-like protein KIF3B OS=Homo sapiens (Human) OX=9606 GN=KIF3B PE=1 SV=1	KIF3B_HUMAN	KIF3B	85 kDa	3	2	3	3	1
Myc-associated zinc finger protein OS=Homo sapiens (Human) OX=9606 GN=MAZ PE=1 SV=1	MAZ_HUMAN	MAZ	49 kDa	3	2	3	3	1
Histone H2A.V OS=Homo sapiens (Human) OX=9606 GN=H2AFV PE=1 SV=3	H2AV_HUMAN (+1)	H2AFV	14 kDa	3	3	3	3	1
Tubulin alpha-1C chain OS=Homo sapiens (Human) OX=9606 GN=TUBA1C PE=1 SV=1	TBA1C_HUMAN	TUBA1C	50 kDa	3	3	3	3	1
Coatomer subunit zeta-1 OS=Homo sapiens (Human) OX=9606 GN=COPZ1 PE=1 SV=1	COPZ1_HUMAN	COPZ1	20 kDa	3	4	3	3	1
Glutamate-rich WD repeat-containing protein 1 OS=Homo sapiens (Human) OX=9606 GN=GRWD1 PE=1 SV=1	GRWD1_HUMAN	GRWD1	49 kDa	3	4	3	3	1
GTP-binding protein Rheb OS=Homo sapiens (Human) OX=9606 GN=RHEB PE=1 SV=1	RHEB_HUMAN	RHEB	20 kDa	3	4	3	3	1
Exosome complex component RRP43 OS=Homo sapiens (Human) OX=9606 GN=EXOSC8 PE=1 SV=1	EXOS8_HUMAN	EXOSC8	30 kDa	3	1	3	4	1
Probable ATP-dependent RNA helicase DHX34 OS=Homo sapiens (Human) OX=9606 GN=DHX34 PE=1 SV=2	DHX34_HUMAN	DHX34	128 kDa	3	1	3	4	1
Zinc finger protein 644 OS=Homo sapiens (Human) OX=9606 GN=ZNF644 PE=1 SV=2	ZN644_HUMAN	ZNF644	150 kDa	3	2	3	4	1
DNA-directed RNA polymerase I subunit RPA49 OS=Homo sapiens (Human) OX=9606 GN=POLR1E PE=1 SV=3	RPA49_HUMAN	POLR1E	47 kDa	3	3	3	4	1
Transcriptional repressor p66-alpha OS=Homo sapiens (Human) OX=9606 GN=GATAD2A PE=1 SV=1	P66A_HUMAN	GATAD2A	68 kDa	3	4	3	4	1
ATP-dependent DNA helicase Q5 OS=Homo sapiens (Human) OX=9606 GN=RECQL5 PE=1 SV=2	RECQ5_HUMAN	RECQL5	109 kDa	3	0	3	5	1
Ankyrin repeat domain-containing protein 17 OS=Homo sapiens (Human) OX=9606 GN=ANKRD17 PE=1 SV=3	ANR17_HUMAN	ANKRD17	274 kDa	3	2	3	5	1
Serine/threonine-protein kinase Chk1 OS=Homo sapiens (Human) OX=9606 GN=CHEK1 PE=1 SV=2	CHK1_HUMAN	CHEK1	54 kDa	3	4	3	5	1
Bleomycin hydrolase OS=Homo sapiens (Human) OX=9606 GN=BLMH PE=1 SV=1	BLMH_HUMAN	BLMH	53 kDa	3	3	4	0	0.75
FERM, ARHGEF and pleckstrin domain-containing protein 2 OS=Homo sapiens (Human) OX=9606 GN=FARP2 PE=1 SV=3	FARP2_HUMAN	FARP2	120 kDa	3	0	4	2	0.75
E3 ubiquitin-protein ligase ZFP91 OS=Homo sapiens (Human) OX=9606 GN=ZFP91 PE=1 SV=1	ZFP91_HUMAN	ZFP91	63 kDa	3	1	4	2	0.75
Angio-associated migratory cell protein OS=Homo sapiens (Human) OX=9606 GN=AAMP PE=1 SV=2	AAMP_HUMAN	AAMP	47 kDa	3	2	4	2	0.75
Histone-lysine N-methyltransferase EHMT1 OS=Homo sapiens (Human) OX=9606 GN=EHMT1 PE=1 SV=4	EHMT1_HUMAN	EHMT1	141 kDa	3	3	4	2	0.75
Probable ATP-dependent RNA helicase DDX41 OS=Homo sapiens (Human) OX=9606 GN=DDX41 PE=1 SV=2	DDX41_HUMAN	DDX41	70 kDa	3	4	4	2	0.75
Structural maintenance of chromosomes protein 5 OS=Homo sapiens (Human) OX=9606 GN=SMC5 PE=1 SV=2	SMC5_HUMAN	SMC5	129 kDa	3	4	4	2	0.75
Zinc finger and BTB domain-containing protein 11 OS=Homo sapiens (Human) OX=9606 GN=ZBTB11 PE=1 SV=2	ZBT11_HUMAN	ZBTB11	119 kDa	3	4	4	2	0.75
Ankyrin repeat and zinc finger domain-containing protein 1 OS=Homo sapiens (Human) OX=9606 GN=ANKZF1 PE=1 SV=1	ANKZ1_HUMAN	ANKZF1	81 kDa	3	1	4	3	0.75
Aurora kinase B OS=Homo sapiens (Human) OX=9606 GN=AURKB PE=1 SV=3	AURKB_HUMAN	AURKB	39 kDa	3	1	4	3	0.75
Nucleolus and neural progenitor protein OS=Homo sapiens (Human) OX=9606 GN=NEPRO PE=1 SV=3	NEPRO_HUMAN	NEPRO	65 kDa	3	2	4	3	0.75
Translationally-controlled tumor protein OS=Homo sapiens (Human) OX=9606 GN=TPT1 PE=1 SV=1	TCTP_HUMAN	TPT1	20 kDa	3	3	4	3	0.75
CREB-binding protein OS=Homo sapiens (Human) OX=9606 GN=CREBBP PE=1 SV=3	CBP_HUMAN	CREBBP	265 kDa	3	1	4	4	0.75
p21-activated protein kinase-interacting protein 1 OS=Homo sapiens (Human) OX=9606 GN=PAK1IP1 PE=1 SV=2	PK1IP_HUMAN	PAK1IP1	44 kDa	3	1	4	4	0.75
60S ribosomal protein L22 OS=Homo sapiens (Human) OX=9606 GN=RPL22 PE=1 SV=2	RL22_HUMAN	RPL22	15 kDa	3	4	4	4	0.75
Ras-related protein Rab-9A OS=Homo sapiens (Human) OX=9606 GN=RAB9A PE=1 SV=1	RAB9A_HUMAN	RAB9A	23 kDa	3	4	4	4	0.75
Threonylcarbamoyladenosine tRNA methylthiotransferase OS=Homo sapiens (Human) OX=9606 GN=CDKAL1 PE=1 SV=1	CDKAL_HUMAN	CDKAL1	65 kDa	3	4	4	4	0.75
MAP7 domain-containing protein 1 OS=Homo sapiens (Human) OX=9606 GN=MAP7D1 PE=1 SV=1	MA7D1_HUMAN	MAP7D1	93 kDa	3	2	4	5	0.75
Histone lysine demethylase PHF8 OS=Homo sapiens (Human) OX=9606 GN=PHF8 PE=1 SV=3	PHF8_HUMAN	PHF8	118 kDa	3	3	4	5	0.75
DDB1- and CUL4-associated factor 13 OS=Homo sapiens (Human) OX=9606 GN=DCAF13 PE=1 SV=2	DCA13_HUMAN	DCAF13	51 kDa	3	5	4	5	0.75
Pre-mRNA-processing factor 17 OS=Homo sapiens (Human) OX=9606 GN=CDC40 PE=1 SV=1	PRP17_HUMAN	CDC40	66 kDa	3	8	4	5	0.75
Spermatid perinuclear RNA-binding protein OS=Homo sapiens (Human) OX=9606 GN=STRBP PE=1 SV=1	STRBP_HUMAN	STRBP	74 kDa	3	3	5	1	0.6
Histone-lysine N-methyltransferase EHMT2 OS=Homo sapiens (Human) OX=9606 GN=EHMT2 PE=1 SV=3	EHMT2_HUMAN	EHMT2	132 kDa	3	1	5	4	0.6
Microtubule-associated protein RP/EB family member 2 OS=Homo sapiens (Human) OX=9606 GN=MAPRE2 PE=1 SV=1	MARE2_HUMAN	MAPRE2	37 kDa	3	3	5	5	0.6
Alpha-2-HS-glycoprotein OS=Homo sapiens (Human) OX=9606 GN=AHSG PE=1 SV=2	FETUA_HUMAN	AHSG	39 kDa	3	6	5	5	0.6
Protein FRA10AC1 OS=Homo sapiens (Human) OX=9606 GN=FRA10AC1 PE=1 SV=3	F10C1_HUMAN	FRA10AC1	38 kDa	3	4	5	6	0.6
Transcription initiation factor TFIID subunit 2 OS=Homo sapiens (Human) OX=9606 GN=TAF2 PE=1 SV=3	TAF2_HUMAN	TAF2	137 kDa	3	5	5	6	0.6
Complement component 1 Q subcomponent-binding protein, mitochondrial OS=Homo sapiens (Human) OX=9606 GN=C1QBP PE=1 SV=1	C1QBP_HUMAN	C1QBP	31 kDa	3	4	5	7	0.6
28S ribosomal protein S35, mitochondrial OS=Homo sapiens (Human) OX=9606 GN=MRPS35 PE=1 SV=1	RT35_HUMAN	MRPS35	37 kDa	3	5	5	7	0.6
Histone-lysine N-methyltransferase 2A OS=Homo sapiens (Human) OX=9606 GN=KMT2A PE=1 SV=5	KMT2A_HUMAN	KMT2A	432 kDa	3	1	6	3	0.5
Zinc finger protein 384 OS=Homo sapiens (Human) OX=9606 GN=ZNF384 PE=1 SV=2	ZN384_HUMAN	ZNF384	63 kDa	3	1	6	4	0.5
Nitric oxide-associated protein 1 OS=Homo sapiens (Human) OX=9606 GN=NOA1 PE=1 SV=2	NOA1_HUMAN	NOA1	78 kDa	3	2	6	5	0.5
Ataxin-2-like protein OS=Homo sapiens (Human) OX=9606 GN=ATXN2L PE=1 SV=2	ATX2L_HUMAN	ATXN2L	113 kDa	3	5	6	5	0.5
Splicing factor 3B subunit 4 OS=Homo sapiens (Human) OX=9606 GN=SF3B4 PE=1 SV=1	SF3B4_HUMAN	SF3B4	44 kDa	3	6	6	6	0.5
Kinesin-like protein KIF23 OS=Homo sapiens (Human) OX=9606 GN=KIF23 PE=1 SV=3	KIF23_HUMAN	KIF23	110 kDa	3	4	6	7	0.5
Polymerase delta-interacting protein 3 OS=Homo sapiens (Human) OX=9606 GN=POLDIP3 PE=1 SV=2	PDIP3_HUMAN	POLDIP3	46 kDa	3	6	7	5	0.428571
Liprin-alpha-1 OS=Homo sapiens (Human) OX=9606 GN=PPFIA1 PE=1 SV=1	LIPA1_HUMAN	PPFIA1	136 kDa	3	2	7	6	0.428571
NF-kappa-B-activating protein OS=Homo sapiens (Human) OX=9606 GN=NKAP PE=1 SV=1	NKAP_HUMAN	NKAP	47 kDa	3	4	7	6	0.428571
Survival motor neuron protein OS=Homo sapiens (Human) OX=9606 GN=SMN2 PE=1 SV=1	SMN_HUMAN	SMN2	32 kDa	3	5	7	6	0.428571
Caseinolytic peptidase B protein homolog OS=Homo sapiens (Human) OX=9606 GN=CLPB PE=1 SV=1	CLPB_HUMAN	CLPB	79 kDa	3	6	7	6	0.428571
Rap guanine nucleotide exchange factor 6 OS=Homo sapiens (Human) OX=9606 GN=RAPGEF6 PE=1 SV=2	RPGF6_HUMAN	RAPGEF6	179 kDa	3	3	7	7	0.428571
Serine/threonine-protein kinase PLK1 OS=Homo sapiens (Human) OX=9606 GN=PLK1 PE=1 SV=1	PLK1_HUMAN	PLK1	68 kDa	3	2	9	8	0.333333
Chromosome-associated kinesin KIF4A OS=Homo sapiens (Human) OX=9606 GN=KIF4A PE=1 SV=3	KIF4A_HUMAN	KIF4A	140 kDa	3	7	11	12	0.272727
Disks large-associated protein 5 OS=Homo sapiens (Human) OX=9606 GN=DLGAP5 PE=1 SV=2	DLGP5_HUMAN	DLGAP5	95 kDa	3	6	12	10	0.25
Unconventional myosin-Ie OS=Homo sapiens (Human) OX=9606 GN=MYO1E PE=1 SV=2	MYO1E_HUMAN	MYO1E	127 kDa	3	10	12	13	0.25
A-I precursor (Bos taurus)	Apolipoprotein		?	3	12	13	12	0.230769
Microtubule-associated protein 1B OS=Homo sapiens (Human) OX=9606 GN=MAP1B PE=1 SV=2	MAP1B_HUMAN	MAP1B	271 kDa	3	13	27	17	0.111111
28S ribosomal protein S27, mitochondrial OS=Homo sapiens (Human) OX=9606 GN=MRPS27 PE=1 SV=3	RT27_HUMAN	MRPS27	48 kDa	2	0	0	0	2
2-oxoisovalerate dehydrogenase subunit alpha, mitochondrial OS=Homo sapiens (Human) OX=9606 GN=BCKDHA PE=1 SV=2	ODBA_HUMAN	BCKDHA	50 kDa	2	0	0	0	2
2-oxoisovalerate dehydrogenase subunit beta, mitochondrial OS=Homo sapiens (Human) OX=9606 GN=BCKDHB PE=1 SV=2	ODBB_HUMAN	BCKDHB	43 kDa	2	0	0	0	2
7,8-dihydro-8-oxoguanine triphosphatase OS=Homo sapiens (Human) OX=9606 GN=NUDT1 PE=1 SV=3	8ODP_HUMAN	NUDT1	23 kDa	2	0	0	0	2
Abasic site processing protein HMCES OS=Homo sapiens (Human) OX=9606 GN=HMCES PE=1 SV=1	HMCES_HUMAN	HMCES	41 kDa	2	0	0	0	2
Adenylate kinase isoenzyme 1 OS=Homo sapiens (Human) OX=9606 GN=AK1 PE=1 SV=3	KAD1_HUMAN	AK1	22 kDa	2	0	0	0	2
Adenylyltransferase and sulfurtransferase MOCS3 OS=Homo sapiens (Human) OX=9606 GN=MOCS3 PE=1 SV=1	MOCS3_HUMAN	MOCS3	50 kDa	2	0	0	0	2
ADP-ribosylation factor GTPase-activating protein 2 OS=Homo sapiens (Human) OX=9606 GN=ARFGAP2 PE=1 SV=1	ARFG2_HUMAN	ARFGAP2	57 kDa	2	0	0	0	2
AH receptor-interacting protein OS=Homo sapiens (Human) OX=9606 GN=AIP PE=1 SV=2	AIP_HUMAN	AIP	38 kDa	2	0	0	0	2
Aldehyde dehydrogenase family 16 member A1 OS=Homo sapiens (Human) OX=9606 GN=ALDH16A1 PE=1 SV=2	A16A1_HUMAN	ALDH16A1	85 kDa	2	0	0	0	2
Aldo-keto reductase family 1 member B1 OS=Homo sapiens (Human) OX=9606 GN=AKR1B1 PE=1 SV=3	ALDR_HUMAN	AKR1B1	36 kDa	2	0	0	0	2
Alpha-ketoglutarate-dependent dioxygenase FTO OS=Homo sapiens (Human) OX=9606 GN=FTO PE=1 SV=3	FTO_HUMAN	FTO	58 kDa	2	0	0	0	2
AMMECR1-like protein OS=Homo sapiens (Human) OX=9606 GN=AMMECR1L PE=1 SV=1	AMERL_HUMAN	AMMECR1L	34 kDa	2	0	0	0	2
Anamorsin OS=Homo sapiens (Human) OX=9606 GN=CIAPIN1 PE=1 SV=2	CPIN1_HUMAN	CIAPIN1	34 kDa	2	0	0	0	2
Anoctamin-10 OS=Homo sapiens (Human) OX=9606 GN=ANO10 PE=1 SV=2	ANO10_HUMAN	ANO10	76 kDa	2	0	0	0	2
Arf-GAP with Rho-GAP domain, ANK repeat and PH domain-containing protein 1 OS=Homo sapiens (Human) OX=9606 GN=ARAP1 PE=1 SV=3	ARAP1_HUMAN	ARAP1	162 kDa	2	0	0	0	2
Arsenite methyltransferase OS=Homo sapiens (Human) OX=9606 GN=AS3MT PE=1 SV=3	AS3MT_HUMAN	AS3MT	42 kDa	2	0	0	0	2
Ataxin-7-like protein 3B OS=Homo sapiens (Human) OX=9606 GN=ATXN7L3B PE=1 SV=2	A7L3B_HUMAN	ATXN7L3B	11 kDa	2	0	0	0	2
Atlastin-2 OS=Homo sapiens (Human) OX=9606 GN=ATL2 PE=1 SV=2	ATLA2_HUMAN	ATL2	66 kDa	2	0	0	0	2
ATP synthase subunit f, mitochondrial OS=Homo sapiens (Human) OX=9606 GN=ATP5MF PE=1 SV=3	ATPK_HUMAN	ATP5MF	11 kDa	2	0	0	0	2
ATP synthase subunit g, mitochondrial OS=Homo sapiens (Human) OX=9606 GN=ATP5MG PE=1 SV=3	ATP5L_HUMAN	ATP5MG	11 kDa	2	0	0	0	2
ATPase ASNA1 OS=Homo sapiens (Human) OX=9606 GN=ASNA1 PE=1 SV=2	ASNA_HUMAN	ASNA1	39 kDa	2	0	0	0	2
Bifunctional polynucleotide phosphatase/kinase OS=Homo sapiens (Human) OX=9606 GN=PNKP PE=1 SV=1	PNKP_HUMAN	PNKP	57 kDa	2	0	0	0	2
BolA-like protein 2 OS=Homo sapiens (Human) OX=9606 GN=BOLA2B PE=1 SV=1	BOLA2_HUMAN	BOLA2B	10 kDa	2	0	0	0	2
Branched-chain-amino-acid aminotransferase, cytosolic OS=Homo sapiens (Human) OX=9606 GN=BCAT1 PE=1 SV=3	BCAT1_HUMAN	BCAT1	43 kDa	2	0	0	0	2
Calcium uniporter protein, mitochondrial OS=Homo sapiens (Human) OX=9606 GN=MCU PE=1 SV=1	MCU_HUMAN	MCU	40 kDa	2	0	0	0	2
Carbamoyl-phosphate synthase [ammonia], mitochondrial OS=Homo sapiens (Human) OX=9606 GN=CPS1 PE=1 SV=2	CPSM_HUMAN	CPS1	165 kDa	2	0	0	0	2
Cell cycle checkpoint control protein RAD9A OS=Homo sapiens (Human) OX=9606 GN=RAD9A PE=1 SV=1	RAD9A_HUMAN	RAD9A	43 kDa	2	0	0	0	2
CLIP-associating protein 2 OS=Homo sapiens (Human) OX=9606 GN=CLASP2 PE=1 SV=3	CLAP2_HUMAN	CLASP2	141 kDa	2	0	0	0	2
Collagen alpha-1(XXIV) chain OS=Homo sapiens (Human) OX=9606 GN=COL24A1 PE=1 SV=2	COOA1_HUMAN	COL24A1	175 kDa	2	0	0	0	2
Constitutive coactivator of PPAR-gamma-like protein 2 OS=Homo sapiens (Human) OX=9606 GN=FAM120C PE=1 SV=3	F120C_HUMAN	FAM120C	121 kDa	2	0	0	0	2
C-terminal-binding protein 1 OS=Homo sapiens (Human) OX=9606 GN=CTBP1 PE=1 SV=2	CTBP1_HUMAN	CTBP1	48 kDa	2	0	0	0	2
Cyclin-dependent kinase 6 OS=Homo sapiens (Human) OX=9606 GN=CDK6 PE=1 SV=1	CDK6_HUMAN	CDK6	37 kDa	2	0	0	0	2
Cytochrome c oxidase subunit 5B, mitochondrial OS=Homo sapiens (Human) OX=9606 GN=COX5B PE=1 SV=2	COX5B_HUMAN	COX5B	14 kDa	2	0	0	0	2
Cytosolic phospholipase A2 OS=Homo sapiens (Human) OX=9606 GN=PLA2G4A PE=1 SV=2	PA24A_HUMAN	PLA2G4A	85 kDa	2	0	0	0	2
Cytosolic purine 5'-nucleotidase OS=Homo sapiens (Human) OX=9606 GN=NT5C2 PE=1 SV=1	5NTC_HUMAN	NT5C2	65 kDa	2	0	0	0	2
DCN1-like protein 5 OS=Homo sapiens (Human) OX=9606 GN=DCUN1D5 PE=1 SV=1	DCNL5_HUMAN	DCUN1D5	28 kDa	2	0	0	0	2
DNA repair protein XRCC1 OS=Homo sapiens (Human) OX=9606 GN=XRCC1 PE=1 SV=2	XRCC1_HUMAN	XRCC1	69 kDa	2	0	0	0	2
DNA-directed RNA polymerase II subunit RPB9 OS=Homo sapiens (Human) OX=9606 GN=POLR2I PE=1 SV=1	RPB9_HUMAN	POLR2I	15 kDa	2	0	0	0	2
Dual specificity mitogen-activated protein kinase kinase 4 OS=Homo sapiens (Human) OX=9606 GN=MAP2K4 PE=1 SV=1	MP2K4_HUMAN	MAP2K4	44 kDa	2	0	0	0	2
E3 ubiquitin-protein ligase DZIP3 OS=Homo sapiens (Human) OX=9606 GN=DZIP3 PE=1 SV=2	DZIP3_HUMAN	DZIP3	139 kDa	2	0	0	0	2
E3 ubiquitin-protein ligase NEDD4-like OS=Homo sapiens (Human) OX=9606 GN=NEDD4L PE=1 SV=2	NED4L_HUMAN	NEDD4L	112 kDa	2	0	0	0	2
Electron transfer flavoprotein-ubiquinone oxidoreductase, mitochondrial OS=Homo sapiens (Human) OX=9606 GN=ETFDH PE=1 SV=2	ETFD_HUMAN	ETFDH	68 kDa	2	0	0	0	2
Endoplasmic reticulum resident protein 44 OS=Homo sapiens (Human) OX=9606 GN=ERP44 PE=1 SV=1	ERP44_HUMAN	ERP44	47 kDa	2	0	0	0	2
Erythroid differentiation-related factor 1 OS=Homo sapiens (Human) OX=9606 GN=EDRF1 PE=1 SV=1	EDRF1_HUMAN	EDRF1	139 kDa	2	0	0	0	2
Exocyst complex component 6 OS=Homo sapiens (Human) OX=9606 GN=EXOC6 PE=1 SV=3	EXOC6_HUMAN	EXOC6	94 kDa	2	0	0	0	2
F-actin-uncapping protein LRRC16A OS=Homo sapiens (Human) OX=9606 GN=CARMIL1 PE=1 SV=1	CARL1_HUMAN	CARMIL1	152 kDa	2	0	0	0	2
FAD synthase OS=Homo sapiens (Human) OX=9606 GN=FLAD1 PE=1 SV=1	FAD1_HUMAN	FLAD1	65 kDa	2	0	0	0	2
FAD-dependent oxidoreductase domain-containing protein 1 OS=Homo sapiens (Human) OX=9606 GN=FOXRED1 PE=1 SV=2	FXRD1_HUMAN	FOXRED1	54 kDa	2	0	0	0	2
F-box only protein 7 OS=Homo sapiens (Human) OX=9606 GN=FBXO7 PE=1 SV=1	FBX7_HUMAN	FBXO7	59 kDa	2	0	0	0	2
Glucosamine-6-phosphate isomerase 1 OS=Homo sapiens (Human) OX=9606 GN=GNPDA1 PE=1 SV=1	GNPI1_HUMAN	GNPDA1	33 kDa	2	0	0	0	2
Glutamate--cysteine ligase catalytic subunit OS=Homo sapiens (Human) OX=9606 GN=GCLC PE=1 SV=2	GSH1_HUMAN	GCLC	73 kDa	2	0	0	0	2
Glutamine synthetase OS=Homo sapiens (Human) OX=9606 GN=GLUL PE=1 SV=4	GLNA_HUMAN	GLUL	42 kDa	2	0	0	0	2
Glycerol kinase 3 OS=Homo sapiens (Human) OX=9606 GN=GK3P PE=2 SV=2	GLPK3_HUMAN (+1)	GK3P	61 kDa	2	0	0	0	2
Glycerol-3-phosphate dehydrogenase 1-like protein OS=Homo sapiens (Human) OX=9606 GN=GPD1L PE=1 SV=1	GPD1L_HUMAN	GPD1L	38 kDa	2	0	0	0	2
Glycogen synthase kinase-3 alpha OS=Homo sapiens (Human) OX=9606 GN=GSK3A PE=1 SV=2	GSK3A_HUMAN	GSK3A	51 kDa	2	0	0	0	2
GPI transamidase component PIG-S OS=Homo sapiens (Human) OX=9606 GN=PIGS PE=1 SV=3	PIGS_HUMAN	PIGS	62 kDa	2	0	0	0	2
G-protein-signaling modulator 1 OS=Homo sapiens (Human) OX=9606 GN=GPSM1 PE=1 SV=2	GPSM1_HUMAN	GPSM1	75 kDa	2	0	0	0	2
Guanidinoacetate N-methyltransferase OS=Homo sapiens (Human) OX=9606 GN=GAMT PE=1 SV=1	GAMT_HUMAN	GAMT	26 kDa	2	0	0	0	2
Guanine nucleotide-binding protein subunit alpha-13 OS=Homo sapiens (Human) OX=9606 GN=GNA13 PE=1 SV=2	GNA13_HUMAN	GNA13	44 kDa	2	0	0	0	2
HAUS augmin-like complex subunit 5 OS=Homo sapiens (Human) OX=9606 GN=HAUS5 PE=1 SV=2	HAUS5_HUMAN	HAUS5	72 kDa	2	0	0	0	2
Hydroxymethylglutaryl-CoA synthase, cytoplasmic OS=Homo sapiens (Human) OX=9606 GN=HMGCS1 PE=1 SV=2	HMCS1_HUMAN	HMGCS1	57 kDa	2	0	0	0	2
Hypermethylated in cancer 2 protein OS=Homo sapiens (Human) OX=9606 GN=HIC2 PE=1 SV=2	HIC2_HUMAN	HIC2	66 kDa	2	0	0	0	2
Inhibitor of nuclear factor kappa-B kinase subunit beta OS=Homo sapiens (Human) OX=9606 GN=IKBKB PE=1 SV=1	IKKB_HUMAN	IKBKB	87 kDa	2	0	0	0	2
Inositol polyphosphate 1-phosphatase OS=Homo sapiens (Human) OX=9606 GN=INPP1 PE=1 SV=1	INPP_HUMAN	INPP1	44 kDa	2	0	0	0	2
Integrator complex subunit 1 OS=Homo sapiens (Human) OX=9606 GN=INTS1 PE=1 SV=2	INT1_HUMAN	INTS1	244 kDa	2	0	0	0	2
Integrator complex subunit 5 OS=Homo sapiens (Human) OX=9606 GN=INTS5 PE=1 SV=1	INT5_HUMAN	INTS5	108 kDa	2	0	0	0	2
Integrator complex subunit 7 OS=Homo sapiens (Human) OX=9606 GN=INTS7 PE=1 SV=1	INT7_HUMAN	INTS7	107 kDa	2	0	0	0	2
Interleukin-1 receptor-associated kinase 1 OS=Homo sapiens (Human) OX=9606 GN=IRAK1 PE=1 SV=2	IRAK1_HUMAN	IRAK1	77 kDa	2	0	0	0	2
Intraflagellar transport protein 27 homolog OS=Homo sapiens (Human) OX=9606 GN=IFT27 PE=1 SV=1	IFT27_HUMAN	IFT27	20 kDa	2	0	0	0	2
Lactoylglutathione lyase OS=Homo sapiens (Human) OX=9606 GN=GLO1 PE=1 SV=4	LGUL_HUMAN	GLO1	21 kDa	2	0	0	0	2
Leucine carboxyl methyltransferase 1 OS=Homo sapiens (Human) OX=9606 GN=LCMT1 PE=1 SV=2	LCMT1_HUMAN	LCMT1	38 kDa	2	0	0	0	2
Leucine-rich repeat and calponin homology domain-containing protein 2 OS=Homo sapiens (Human) OX=9606 GN=LRCH2 PE=2 SV=2	LRCH2_HUMAN	LRCH2	85 kDa	2	0	0	0	2
Leucine-rich repeat and WD repeat-containing protein 1 OS=Homo sapiens (Human) OX=9606 GN=LRWD1 PE=1 SV=2	LRWD1_HUMAN	LRWD1	71 kDa	2	0	0	0	2
Lysine-specific demethylase 3B OS=Homo sapiens (Human) OX=9606 GN=KDM3B PE=1 SV=2	KDM3B_HUMAN	KDM3B	192 kDa	2	0	0	0	2
Lysine-specific demethylase 4A OS=Homo sapiens (Human) OX=9606 GN=KDM4A PE=1 SV=2	KDM4A_HUMAN	KDM4A	121 kDa	2	0	0	0	2
Lysophosphatidylcholine acyltransferase 1 OS=Homo sapiens (Human) OX=9606 GN=LPCAT1 PE=1 SV=2	PCAT1_HUMAN	LPCAT1	59 kDa	2	0	0	0	2
Mannose-1-phosphate guanyltransferase beta OS=Homo sapiens (Human) OX=9606 GN=GMPPB PE=1 SV=2	GMPPB_HUMAN	GMPPB	40 kDa	2	0	0	0	2
Mannose-6-phosphate isomerase OS=Homo sapiens (Human) OX=9606 GN=MPI PE=1 SV=2	MPI_HUMAN	MPI	47 kDa	2	0	0	0	2
Mediator of RNA polymerase II transcription subunit 16 OS=Homo sapiens (Human) OX=9606 GN=MED16 PE=1 SV=2	MED16_HUMAN	MED16	97 kDa	2	0	0	0	2
Methylthioribulose-1-phosphate dehydratase OS=Homo sapiens (Human) OX=9606 GN=APIP PE=1 SV=1	MTNB_HUMAN	APIP	27 kDa	2	0	0	0	2
MICOS complex subunit MIC13 OS=Homo sapiens (Human) OX=9606 GN=MICOS13 PE=1 SV=1	MIC13_HUMAN	MICOS13	13 kDa	2	0	0	0	2
Mitochondrial 2-oxodicarboxylate carrier OS=Homo sapiens (Human) OX=9606 GN=SLC25A21 PE=1 SV=1	ODC_HUMAN	SLC25A21	33 kDa	2	0	0	0	2
Mitochondrial carrier homolog 2 OS=Homo sapiens (Human) OX=9606 GN=MTCH2 PE=1 SV=1	MTCH2_HUMAN	MTCH2	33 kDa	2	0	0	0	2
Mitochondrial import receptor subunit TOM40 homolog OS=Homo sapiens (Human) OX=9606 GN=TOMM40 PE=1 SV=1	TOM40_HUMAN	TOMM40	38 kDa	2	0	0	0	2
Mitofusin-2 OS=Homo sapiens (Human) OX=9606 GN=MFN2 PE=1 SV=3	MFN2_HUMAN	MFN2	86 kDa	2	0	0	0	2
Mitogen-activated protein kinase kinase kinase 8 OS=Homo sapiens (Human) OX=9606 GN=MAP3K8 PE=1 SV=2	M3K8_HUMAN	MAP3K8	53 kDa	2	0	0	0	2
M-phase phosphoprotein 8 OS=Homo sapiens (Human) OX=9606 GN=MPHOSPH8 PE=1 SV=2	MPP8_HUMAN	MPHOSPH8	97 kDa	2	0	0	0	2
NAD(+) hydrolase SARM1 OS=Homo sapiens (Human) OX=9606 GN=SARM1 PE=1 SV=1	SARM1_HUMAN	SARM1	79 kDa	2	0	0	0	2
NADH dehydrogenase [ubiquinone] 1 alpha subcomplex subunit 12 OS=Homo sapiens (Human) OX=9606 GN=NDUFA12 PE=1 SV=1	NDUAC_HUMAN	NDUFA12	17 kDa	2	0	0	0	2
Neuroblastoma-amplified sequence OS=Homo sapiens (Human) OX=9606 GN=NBAS PE=1 SV=2	NBAS_HUMAN	NBAS	269 kDa	2	0	0	0	2
NF-kappa-B inhibitor-interacting Ras-like protein 2 OS=Homo sapiens (Human) OX=9606 GN=NKIRAS2 PE=1 SV=1	KBRS2_HUMAN	NKIRAS2	22 kDa	2	0	0	0	2
Nodal modulator 1 OS=Homo sapiens (Human) OX=9606 GN=NOMO1 PE=1 SV=5	NOMO1_HUMAN (+2)	NOMO1	134 kDa	2	0	0	0	2
Nuclear cap-binding protein subunit 2 OS=Homo sapiens (Human) OX=9606 GN=NCBP2 PE=1 SV=1	NCBP2_HUMAN	NCBP2	18 kDa	2	0	0	0	2
Oxysterol-binding protein-related protein 11 OS=Homo sapiens (Human) OX=9606 GN=OSBPL11 PE=1 SV=2	OSB11_HUMAN	OSBPL11	84 kDa	2	0	0	0	2
Oxysterol-binding protein-related protein 9 OS=Homo sapiens (Human) OX=9606 GN=OSBPL9 PE=1 SV=2	OSBL9_HUMAN	OSBPL9	83 kDa	2	0	0	0	2
Peptidyl-prolyl cis-trans isomerase B OS=Homo sapiens (Human) OX=9606 GN=PPIB PE=1 SV=2	PPIB_HUMAN	PPIB	24 kDa	2	0	0	0	2
Peptidyl-prolyl cis-trans isomerase F, mitochondrial OS=Homo sapiens (Human) OX=9606 GN=PPIF PE=1 SV=1	PPIF_HUMAN	PPIF	22 kDa	2	0	0	0	2
Peptidyl-prolyl cis-trans isomerase H OS=Homo sapiens (Human) OX=9606 GN=PPIH PE=1 SV=1	PPIH_HUMAN	PPIH	19 kDa	2	0	0	0	2
Peptidylprolyl isomerase domain and WD repeat-containing protein 1 OS=Homo sapiens (Human) OX=9606 GN=PPWD1 PE=1 SV=1	PPWD1_HUMAN	PPWD1	74 kDa	2	0	0	0	2
Phosphorylase b kinase regulatory subunit alpha, skeletal muscle isoform OS=Homo sapiens (Human) OX=9606 GN=PHKA1 PE=1 SV=2	KPB1_HUMAN	PHKA1	137 kDa	2	0	0	0	2
Plakophilin-4 OS=Homo sapiens (Human) OX=9606 GN=PKP4 PE=1 SV=2	PKP4_HUMAN	PKP4	132 kDa	2	0	0	0	2
Polycomb complex protein BMI-1 OS=Homo sapiens (Human) OX=9606 GN=BMI1 PE=1 SV=2	BMI1_HUMAN	BMI1	37 kDa	2	0	0	0	2
Polyribonucleotide 5'-hydroxyl-kinase Clp1 OS=Homo sapiens (Human) OX=9606 GN=CLP1 PE=1 SV=1	CLP1_HUMAN	CLP1	48 kDa	2	0	0	0	2
Pre-mRNA-processing factor 39 OS=Homo sapiens (Human) OX=9606 GN=PRPF39 PE=1 SV=3	PRP39_HUMAN	PRPF39	78 kDa	2	0	0	0	2
Probable arginine--tRNA ligase, mitochondrial OS=Homo sapiens (Human) OX=9606 GN=RARS2 PE=1 SV=1	SYRM_HUMAN	RARS2	66 kDa	2	0	0	0	2
Probable E3 ubiquitin-protein ligase HERC4 OS=Homo sapiens (Human) OX=9606 GN=HERC4 PE=1 SV=1	HERC4_HUMAN	HERC4	119 kDa	2	0	0	0	2
Probable histidine--tRNA ligase, mitochondrial OS=Homo sapiens (Human) OX=9606 GN=HARS2 PE=1 SV=1	SYHM_HUMAN	HARS2	57 kDa	2	0	0	0	2
Probable methyltransferase TARBP1 OS=Homo sapiens (Human) OX=9606 GN=TARBP1 PE=1 SV=1	TARB1_HUMAN	TARBP1	182 kDa	2	0	0	0	2
Proline-rich protein 14 OS=Homo sapiens (Human) OX=9606 GN=PRR14 PE=1 SV=1	PRR14_HUMAN	PRR14	64 kDa	2	0	0	0	2
Prostaglandin reductase 3 OS=Homo sapiens (Human) OX=9606 GN=ZADH2 PE=1 SV=1	PTGR3_HUMAN	ZADH2	40 kDa	2	0	0	0	2
Proteasome subunit alpha type-1 OS=Homo sapiens (Human) OX=9606 GN=PSMA1 PE=1 SV=1	PSA1_HUMAN	PSMA1	30 kDa	2	0	0	0	2
Protein ABHD14B OS=Homo sapiens (Human) OX=9606 GN=ABHD14B PE=1 SV=1	ABHEB_HUMAN	ABHD14B	22 kDa	2	0	0	0	2
Protein farnesyltransferase/geranylgeranyltransferase type-1 subunit alpha OS=Homo sapiens (Human) OX=9606 GN=FNTA PE=1 SV=1	FNTA_HUMAN	FNTA	44 kDa	2	0	0	0	2
Protein Hikeshi OS=Homo sapiens (Human) OX=9606 GN=HIKESHI PE=1 SV=2	HIKES_HUMAN	HIKESHI	22 kDa	2	0	0	0	2
Protein transport protein Sec61 subunit alpha isoform 1 OS=Homo sapiens (Human) OX=9606 GN=SEC61A1 PE=1 SV=2	S61A1_HUMAN	SEC61A1	52 kDa	2	0	0	0	2
Protein VAC14 homolog OS=Homo sapiens (Human) OX=9606 GN=VAC14 PE=1 SV=1	VAC14_HUMAN	VAC14	88 kDa	2	0	0	0	2
Protein-L-isoaspartate(D-aspartate) O-methyltransferase OS=Homo sapiens (Human) OX=9606 GN=PCMT1 PE=1 SV=4	PIMT_HUMAN	PCMT1	25 kDa	2	0	0	0	2
Putative bifunctional UDP-N-acetylglucosamine transferase and deubiquitinase ALG13 OS=Homo sapiens (Human) OX=9606 GN=ALG13 PE=1 SV=2	ALG13_HUMAN	ALG13	126 kDa	2	0	0	0	2
Putative cytochrome b-c1 complex subunit Rieske-like protein 1 OS=Homo sapiens (Human) OX=9606 GN=UQCRFS1P1 PE=5 SV=1	UCRIL_HUMAN (+1)	UQCRFS1P1	31 kDa	2	0	0	0	2
Ras GTPase-activating protein 2 OS=Homo sapiens (Human) OX=9606 GN=RASA2 PE=1 SV=3	RASA2_HUMAN	RASA2	97 kDa	2	0	0	0	2
Ras-related protein Rab-28 OS=Homo sapiens (Human) OX=9606 GN=RAB28 PE=1 SV=2	RAB28_HUMAN	RAB28	25 kDa	2	0	0	0	2
Receptor-type tyrosine-protein phosphatase F OS=Homo sapiens (Human) OX=9606 GN=PTPRF PE=1 SV=2	PTPRF_HUMAN	PTPRF	213 kDa	2	0	0	0	2
Retinoblastoma-associated protein OS=Homo sapiens (Human) OX=9606 GN=RB1 PE=1 SV=2	RB_HUMAN	RB1	106 kDa	2	0	0	0	2
Retinol dehydrogenase 14 OS=Homo sapiens (Human) OX=9606 GN=RDH14 PE=1 SV=1	RDH14_HUMAN	RDH14	37 kDa	2	0	0	0	2
Rho GDP-dissociation inhibitor 1 OS=Homo sapiens (Human) OX=9606 GN=ARHGDIA PE=1 SV=3	GDIR1_HUMAN	ARHGDIA	23 kDa	2	0	0	0	2
Rho GTPase-activating protein 1 OS=Homo sapiens (Human) OX=9606 GN=ARHGAP1 PE=1 SV=1	RHG01_HUMAN	ARHGAP1	50 kDa	2	0	0	0	2
Rhotekin OS=Homo sapiens (Human) OX=9606 GN=RTKN PE=1 SV=2	RTKN_HUMAN	RTKN	63 kDa	2	0	0	0	2
Ribosomal protein S6 kinase alpha-5 OS=Homo sapiens (Human) OX=9606 GN=RPS6KA5 PE=1 SV=1	KS6A5_HUMAN	RPS6KA5	90 kDa	2	0	0	0	2
RNA polymerase II subunit A C-terminal domain phosphatase SSU72 OS=Homo sapiens (Human) OX=9606 GN=SSU72 PE=1 SV=1	SSU72_HUMAN	SSU72	23 kDa	2	0	0	0	2
Sacsin OS=Homo sapiens (Human) OX=9606 GN=SACS PE=1 SV=2	SACS_HUMAN	SACS	521 kDa	2	0	0	0	2
Serine palmitoyltransferase 2 OS=Homo sapiens (Human) OX=9606 GN=SPTLC2 PE=1 SV=1	SPTC2_HUMAN	SPTLC2	63 kDa	2	0	0	0	2
Serine/threonine-protein kinase A-Raf OS=Homo sapiens (Human) OX=9606 GN=ARAF PE=1 SV=2	ARAF_HUMAN	ARAF	68 kDa	2	0	0	0	2
Serine/threonine-protein kinase ULK3 OS=Homo sapiens (Human) OX=9606 GN=ULK3 PE=1 SV=2	ULK3_HUMAN	ULK3	53 kDa	2	0	0	0	2
Serine/threonine-protein phosphatase 6 regulatory subunit 1 OS=Homo sapiens (Human) OX=9606 GN=PPP6R1 PE=1 SV=5	PP6R1_HUMAN	PPP6R1	97 kDa	2	0	0	0	2
Sex comb on midleg-like protein 2 OS=Homo sapiens (Human) OX=9606 GN=SCML2 PE=1 SV=1	SCML2_HUMAN	SCML2	77 kDa	2	0	0	0	2
Sorting nexin-1 OS=Homo sapiens (Human) OX=9606 GN=SNX1 PE=1 SV=3	SNX1_HUMAN	SNX1	59 kDa	2	0	0	0	2
STE20/SPS1-related proline-alanine-rich protein kinase OS=Homo sapiens (Human) OX=9606 GN=STK39 PE=1 SV=3	STK39_HUMAN	STK39	59 kDa	2	0	0	0	2
Succinate--CoA ligase [GDP-forming] subunit beta, mitochondrial OS=Homo sapiens (Human) OX=9606 GN=SUCLG2 PE=1 SV=2	SUCB2_HUMAN	SUCLG2	47 kDa	2	0	0	0	2
Thioredoxin domain-containing protein 5 OS=Homo sapiens (Human) OX=9606 GN=TXNDC5 PE=1 SV=2	TXND5_HUMAN	TXNDC5	48 kDa	2	0	0	0	2
Threonine synthase-like 1 OS=Homo sapiens (Human) OX=9606 GN=THNSL1 PE=1 SV=2	THNS1_HUMAN	THNSL1	83 kDa	2	0	0	0	2
Threonine--tRNA ligase 2, cytoplasmic OS=Homo sapiens (Human) OX=9606 GN=TARSL2 PE=1 SV=1	SYTC2_HUMAN	TARSL2	93 kDa	2	0	0	0	2
Torsin-1A-interacting protein 1 OS=Homo sapiens (Human) OX=9606 GN=TOR1AIP1 PE=1 SV=2	TOIP1_HUMAN	TOR1AIP1	66 kDa	2	0	0	0	2
Torsin-2A OS=Homo sapiens (Human) OX=9606 GN=TOR2A PE=2 SV=1	TOR2A_HUMAN	TOR2A	36 kDa	2	0	0	0	2
Trafficking protein particle complex subunit 1 OS=Homo sapiens (Human) OX=9606 GN=TRAPPC1 PE=1 SV=1	TPPC1_HUMAN	TRAPPC1	17 kDa	2	0	0	0	2
Transmembrane emp24 domain-containing protein 2 OS=Homo sapiens (Human) OX=9606 GN=TMED2 PE=1 SV=1	TMED2_HUMAN	TMED2	23 kDa	2	0	0	0	2
Tuberin OS=Homo sapiens (Human) OX=9606 GN=TSC2 PE=1 SV=2	TSC2_HUMAN	TSC2	201 kDa	2	0	0	0	2
Ubiquitin carboxyl-terminal hydrolase 14 OS=Homo sapiens (Human) OX=9606 GN=USP14 PE=1 SV=3	UBP14_HUMAN	USP14	56 kDa	2	0	0	0	2
Ubiquitin carboxyl-terminal hydrolase 19 OS=Homo sapiens (Human) OX=9606 GN=USP19 PE=1 SV=2	UBP19_HUMAN	USP19	146 kDa	2	0	0	0	2
Unhealthy ribosome biogenesis protein 2 homolog OS=Homo sapiens (Human) OX=9606 GN=URB2 PE=1 SV=2	URB2_HUMAN	URB2	171 kDa	2	0	0	0	2
UPF0669 protein C6orf120 OS=Homo sapiens (Human) OX=9606 GN=C6orf120 PE=1 SV=1	CF120_HUMAN	C6orf120	21 kDa	2	0	0	0	2
VIP36-like protein OS=Homo sapiens (Human) OX=9606 GN=LMAN2L PE=1 SV=1	LMA2L_HUMAN	LMAN2L	40 kDa	2	0	0	0	2
[truncated: 462 more rows]

## Sheet: Fig. 2A
Human tissue RNA panel, qRT Applied Biosystems
Marked samples were run on agarose gel
Sample Name	Target Name	Task	Cт		Sample Name	Target Name	Task	Cт		Sample Name	Target Name	Cт
T1 Brain	NEK9	UNKNOWN	25.5124		T1 Brain	CAMK2G	UNKNOWN	20.1216		T1 Brain	RPLP0	29.2794
T2 Lung	NEK9	UNKNOWN	25.8847		T2 Lung	CAMK2G	UNKNOWN	22.8683		T2 Lung	RPLP0	22.1061
T3 Kidney	NEK9	UNKNOWN	26.4055		T3 Kidney	CAMK2G	UNKNOWN	22.1572		T3 Kidney	RPLP0	23.0238
T4 Liver	NEK9	UNKNOWN	29.2279		T4 Liver	CAMK2G	UNKNOWN	27.1178		T4 Liver	RPLP0	22.5642
T5 Stomach	NEK9	UNKNOWN	27.0106		T5 Stomach	CAMK2G	UNKNOWN	26.7178		T5 Stomach	RPLP0	21.8927
T6 Skeletal Muscle	NEK9	UNKNOWN	29.3152		T6 Skeletal Muscle	CAMK2G	UNKNOWN	25.428		T6 Skeletal Muscle	RPLP0	21.408
T8 left Ventricle	NEK9	UNKNOWN	22.9839		T8 left Ventricle	CAMK2G	UNKNOWN	24.9693		T8 left Ventricle	RPLP0	21.2532
T9 left Atrium	NEK9	UNKNOWN	27.487		T9 left Atrium	CAMK2G	UNKNOWN	Undetermined		T9 left Atrium	RPLP0	12.7488
H2O	NEK9	NTC	Undetermined		H2O	CAMK2G	NTC	26.8345		H2O	RPLP0	Undetermined
T1 Brain	NEK9	UNKNOWN	26.7176		T1 Brain	CAMK2G	UNKNOWN	19.671
T2 Lung	NEK9	UNKNOWN	24.9718		T2 Lung	CAMK2G	UNKNOWN	22.4197
T3 Kidney	NEK9	UNKNOWN	22.1536		T3 Kidney	CAMK2G	UNKNOWN	23.1479
T4 Liver	NEK9	UNKNOWN	29.0437		T4 Liver	CAMK2G	UNKNOWN	26.0392
T5 Stomach	NEK9	UNKNOWN	27.2606		T5 Stomach	CAMK2G	UNKNOWN	25.855
T6 Skeletal Muscle	NEK9	UNKNOWN	Undetermined		T6 Skeletal Muscle	CAMK2G	UNKNOWN	25.2219
T8 left Ventricle	NEK9	UNKNOWN	22.5768		T8 left Ventricle	CAMK2G	UNKNOWN	27.0237
T9 left Atrium	NEK9	UNKNOWN	28.3034		T9 left Atrium	CAMK2G	UNKNOWN	28.598
H2O	NEK9	NTC	Undetermined		H2O	CAMK2G	NTC	Undetermined

## Sheet: Fig. 2B
Immunoblot kinase expression, cross species applicability

## Sheet: Fig. 2C
mRNA expression data, https://apps.kaessmannlab.org/evodevoapp/, Graphs plotted in GraphPad Prism version 5.0
	NEK9					CamK2G
Brain.4wpc.1	25.63	26.56	26.91			7.56891	8.64422	7.90562
Brain.5wpc.5	19.76	25.21				8.91671	7.55853
Brain.7wpc.6	17.02	16.6	14.21			6.7818	8.25052	7.00172
Brain.8wpc.12	10.84	14.82	13.92	11.31		7.63366	7.99205	11.0887	12.6225
Brain.9wpc.13	9.24	12.43	10.87			8.01953	6.65755	9.95804
Brain.10wpc.16	11.87					14.6614
Brain.11wpc.17	8.69	10.91	9.14	9.09		14.3681	10.8947	12.5416	12.193
Brain.12wpc.21	8.25					13.4302
Brain.13wpc.22	6.39	9.81	7.22			16.9163	10.3752	16.6272
Brain.16wpc.26	7.98	8.51				31.0371	20.5705
Brain.18wpc.27	6.7					20.6174
Brain.19wpc.28	13.09	8.65	5.77			10.7458	15.9301	16.0953
Brain.20wpc.32	7.93	10.52				9.89738	21.3899
Brain.newborn.33	4.67	7.29	9.61			30.3895	22.5037	17.6496
Brain.infant.37	5.36					29.097
Brain.toddler.38	5.63	3.1	5.26			26.9698	31.4964	32.2826
Brain.school.42	6.11	8.94				42.0056	13.3704
Brain.teenager.43	4.18	6	6.33			37.2792	38.9446	50.8193
Brain.youngAdult.49	7.3	7.28	5.96			56.0819	56.5894	45.6985
Brain.youngMidAge.50	6.43	9.05	7.02	9.16		44.2239	41.5413
Brain.olderMidAge.53						53.9495	44.8143
Brain.senior.55	6.32	7.74				56.1397	38.9132
Heart.4wpc.1	24.52	26.37				7.04248	6.71801
Heart.5wpc.3	26.31	22.95				6.2999	6.17188
Heart.6wpc.6	25.97	22.27				5.01274	4.84123
Heart.7wpc.7	26.98	20.4	23.52			4.77877	5.67094	4.13661
Heart.8wpc.14	22.07	20.78	18.63	21.17	19.35	4.15499	4.7148	4.50734	4.09635
Heart.9wpc.15	19.13	18.45	21.25			3.80511	4.97745	4.41872
Heart.10wpc.21	18.56	19.52	18.81			2.77285	4.16416	3.71606
Heart.11wpc.22	21.43	16.56	22.05	21.22		4.16538	3.093	4.41521	3.52642
Heart.12wpc.27	24.58					4.28969
Heart.13wpc.28	17.77	26.17	17.77			3.72208	6.11222	5.03874
Heart.16wpc.34	25.2	27.93				5.3229	4.313
Heart.18wpc.36	20.92					5.23058
Heart.19wpc.35	16.74	23.16	16.16			4.39332	4.66607	3.3594
Heart.newborn.41	19.6	17.96				4.78768	3.68496
Heart.infant.43	17.41	15.42	22.78			4.46037	3.29191	3.9464
Heart.toddler.47	11.16	16.09				3.95015	4.78518
Heart.teenager.48	11.14					3.68635
Heart.youngAdult.49	17.73					5.03246
Heart.olderMidAge.50	11.85					5.44374
Kidney.4wpc.1	21.76					6.20288
Kidney.5wpc.2	29.01	26.78				6.11543	6.75998
Kidney.6wpc.5	24.58	25.7				7.09306	5.83828
Kidney.7wpc.6	21.8	20.41				5.71517	6.17187
Kidney.8wpc.9	20.88	20.37				6.07132	5.39209
Kidney.9wpc.11	19.55					5.99785
Kidney.10wpc.12	22.39	23.55	19.8			6.08417	5.93773	5.57775
Kidney.11wpc.16	16.5	17.12				4.77305	4.96456
Kidney.12wpc.17	17.03	18.03				8.46449	5.31334
Kidney.13wpc.21	24.92	16.48	18.64			5.02536	5.23906	5.10911
Kidney.16wpc.23	20.33	23.9				2.58764	4.24786
Kidney.18wpc.26	14.97	18.89				5.02572	5.14314
Kidney.19wpc.30	17.47					4.14163
Kidney.20wpc.28	17.72	17.33				5.00732	4.63655
Kidney.newborn.33	14.81	8.22	11.58			6.01447	5.75472	4.98163
Kidney.infant.34	11.55	10.78	14.21			9.20731	7.066	4.86999
Kidney.toddler.38	12.07	12				10.4831	7.17703
Kidney.school.40	13.78					5.67583
Liver.4wpc.4	16.23	23.11	20.53	16.81		5.94482	7.55473	5.30964	5.18862
Liver.5wpc.5	19.31	12.21				4.69698	3.9779
Liver.6wpc.8	17.88	12.91				4.34494	4.24962
Liver.7wpc.9	15.09	13.77	17.88	16.13		3.33723	4.06451	3.53042	2.95874
Liver.8wpc.15	14.69	11.44	13.26	13.38		3.33256	3.25892	3.53613	2.84742
Liver.9wpc.19	7.68	10.99	14.18			1.48791	2.11041	3.37304
Liver.10wpc.20	16.2	7.39	12.33	13.7		2.98556	1.50572	3.53913	2.29961
Liver.11wpc.26	15.55	9.32	10.06			2.62418	1.96871	1.64143
Liver.12wpc.27	17.96					3.4308
Liver.13wpc.28	13.83					2.57421
Liver.16wpc.29	15.8	15.11				2.20261	2.50678
Liver.18wpc.33	11.17	12.74	14.97			2.05455	2.76823	2.69827
Liver.19wpc.34	10.94	16				2.06565	2.75708
Liver.20wpc.37	15.87	17.77				2.93208	3.18961
Liver.newborn.38	12.44	10.68				4.6609	3.73994
Liver.infant.40	13.2					4.26447
Liver.toddler.42	16.78					6.14962
Liver.school.43	19.17					4.99964
Liver.teenager.44	12.91					6.61881
Liver.youngAdult.45	14.98	13.48	13.16			6.4924	4.9134	6.63939
Liver.olderMidAge.48	15.9					6.60873
Liver.senior.49	11.26	14.38				7.65241	7.48846

## Sheet: Fig. 2D,E
Desitometry of immunoblots with ImageJ Version 1.51
Normalized to input actin, Graphs plotted and statistical calculations in GraphPad Prism version 5.0, ordinary one-way ANOVA followed by Bonferroni´s multiple comparisons test
Representative immunoblots of marked samples, biological replicates N = 3
			input actin		IP myc WB Nek9
Experiment	ELC-myc	Ca2+- influx	Area	rel. Area	Area	rel. Area	NEK9 / actin		Ca2+- influx	1	2	3	Mean	SD	P- value
1	-	-	37159	0.234066	9746.66	0.108153	0.262296		-	0.448245	0.511473	0.100718	0.353479	0.180584
	+	-	37285.5	0.234863	16713.1	0.185455	0.448245		+	0.673849	0.68029	0.522194	0.625444	0.0730565	0.2817
	+	+	39802.6	0.250718	26820.9	0.297617	0.673849		++	0.827694	1.05646	1.14486	1.00967	0.133642	0.0087
	+	++	44507.3	0.280353	36838.4	0.408775	0.827694
2	-	-	39287.3	0.257338	25742.1	0.365282	0.655228
	+	-	40930.2	0.2681	20934.7	0.297065	0.511473
	+	+	34977.9	0.229111	23795.1	0.561756	0.68029
	+	++	37472.3	0.24545	39588	0.337654	1.05646
3	-	-	38688.3	0.260417	2827.72	0.0429482	0.0730897
	+	-	33488.5	0.225416	3372.88	0.0512282	0.100718
	+	+	44665.4	0.30065	23324	0.354251	0.522194
	+	++	31720.7	0.213517	36315.7	0.551572	1.14486

[truncated: 16 more sheets: Fig. 3A,B, Fig. 3D,E, Fig. 4B, Fig. 4C, Fig. 4F, Fig. 5B,C, Fig. 5D,E, Fig. 6B,C, Fig. 6E,F, Fig. 7 B, Fig 8A, Fig. 8B-D, Fig. 8E,F, SuppFig. 4C,D, SuppFig. 4E,F, SuppFig. 6B, C]
